# Supplementary material for: Taxonomic review of the Asian Trogloneta species (Araneae, Mysmenidae)
Source: Zookeys. 2019 Jan 15;(817):41–60. doi: 10.3897/zookeys.817.30468 (PMC6342905; doi:10.3897/zookeys.817.30468)
Supplement: XML Treatment for Trogloneta [file zookeys.817.30468-treatment1.xml]

<!DOCTYPE tp:taxon-treatment
  PUBLIC "-//TaxonX//DTD Taxonomic Treatment Publishing DTD v0 20100105//EN" "tax-treatment-NSO.dtd">
<tp:taxon-treatment xmlns:tp="http://www.plazi.org/taxpub"><tp:treatment-meta><kwd-group><label>Taxon classification</label><kwd><named-content xmlns:xlink="http://www.w3.org/1999/xlink" content-type="kingdom">Animalia</named-content></kwd><kwd><named-content xmlns:xlink="http://www.w3.org/1999/xlink" content-type="order">Araneae</named-content></kwd><kwd><named-content xmlns:xlink="http://www.w3.org/1999/xlink" content-type="family">Mysmenidae</named-content></kwd></kwd-group><mixed-citation publication-type="journal"><person-group><name><surname>Li</surname><given-names>Ya</given-names></name><name><surname>Lin</surname><given-names>Yucheng</given-names></name></person-group><article-title>Taxonomic review of the Asian <italic><tp:taxon-name><tp:taxon-name-part taxon-name-part-type="genus" reg="Trogloneta">Trogloneta</tp:taxon-name-part></tp:taxon-name></italic> species (<tp:taxon-name><tp:taxon-name-part taxon-name-part-type="order">Araneae</tp:taxon-name-part></tp:taxon-name>, <tp:taxon-name><tp:taxon-name-part taxon-name-part-type="family">Mysmenidae</tp:taxon-name-part></tp:taxon-name>)</article-title><source>Zookeys</source><day>15</day><month>1</month><year>2019</year><volume>2019</volume><issue>817</issue><fpage>41</fpage><lpage>60</lpage><pub-id pub-id-type="doi">10.3897/zookeys.817.30468</pub-id></mixed-citation></tp:treatment-meta><tp:nomenclature><tp:taxon-name>
            <tp:taxon-name-part taxon-name-part-type="genus" reg="Trogloneta">Trogloneta</tp:taxon-name-part>
          </tp:taxon-name><tp:taxon-authority>Simon, 1922</tp:taxon-authority></tp:nomenclature><tp:treatment-sec sec-type="type species" id="SECID0ENCAE"><title>Type species.</title><p><italic><tp:taxon-name><tp:taxon-name-part taxon-name-part-type="genus" reg="Trogloneta">Trogloneta</tp:taxon-name-part><tp:taxon-name-part taxon-name-part-type="species" reg="granulum">granulum</tp:taxon-name-part></tp:taxon-name></italic> Simon, 1922.</p></tp:treatment-sec><tp:treatment-sec sec-type="diagnosis" id="SECID0E5CAE"><title>Diagnosis.</title><p><italic><tp:taxon-name><tp:taxon-name-part taxon-name-part-type="genus" reg="Trogloneta">Trogloneta</tp:taxon-name-part></tp:taxon-name></italic> differs from other mysmenid genera by the following combination of features: <abbrev xmlns:xlink="http://www.w3.org/1999/xlink" xlink:title="anterior median eyes" id="ABBRID0ELDAE" xlink:type="simple">AME</abbrev> (or absent) smaller than <abbrev xmlns:xlink="http://www.w3.org/1999/xlink" xlink:title="anterior lateral eyes" id="ABBRID0EPDAE" xlink:type="simple">ALE</abbrev>, all eyes gathered at apex of carapace; one femoral spot on leg I on both sexes (none on leg II); carapace height dimorphism (male carapace higher than female); anterior booklungs reduced; males with shorter, but stout and straight setae comprising the tarsal prolateral row on leg I; male palp huge (at least as big as half carapace), embolus tubular, its tip simple; cymbium with intricate decorations, and cymbial terminal acting as conductor; tegulum broad, usually having a apophysis; epigynal area elevated ventrally, with a scape, accessory glands on valve, and smooth uniform proximal copulatory ducts of increased diameter (<xref ref-type="bibr" rid="B1">Brescovit and Lopardo 2008</xref>, <xref ref-type="bibr" rid="B10">Lopardo and Hormiga 2015</xref>).</p></tp:treatment-sec><tp:treatment-sec sec-type="Composition" id="SECID0E2DAE"><title>Composition.</title><p><italic><tp:taxon-name><tp:taxon-name-part taxon-name-part-type="genus" reg="Trogloneta">T.</tp:taxon-name-part><tp:taxon-name-part taxon-name-part-type="species" reg="canariensis">canariensis</tp:taxon-name-part></tp:taxon-name></italic> Wunderlich, 1987, <italic><tp:taxon-name><tp:taxon-name-part taxon-name-part-type="genus" reg="Trogloneta">T.</tp:taxon-name-part><tp:taxon-name-part taxon-name-part-type="species" reg="cantareira">cantareira</tp:taxon-name-part></tp:taxon-name></italic> Brescovit &amp; Lopardo, 2008, <italic><tp:taxon-name><tp:taxon-name-part taxon-name-part-type="genus" reg="Trogloneta">T.</tp:taxon-name-part><tp:taxon-name-part taxon-name-part-type="species" reg="cariacica">cariacica</tp:taxon-name-part></tp:taxon-name></italic> Brescovit &amp; Lopardo, 2008, <italic><tp:taxon-name><tp:taxon-name-part taxon-name-part-type="genus" reg="Trogloneta">T.</tp:taxon-name-part><tp:taxon-name-part taxon-name-part-type="species" reg="granulum">granulum</tp:taxon-name-part></tp:taxon-name></italic> Simon, 1922, <italic><tp:taxon-name><tp:taxon-name-part taxon-name-part-type="genus" reg="Trogloneta">T.</tp:taxon-name-part><tp:taxon-name-part taxon-name-part-type="species" reg="madeirensis">madeirensis</tp:taxon-name-part></tp:taxon-name></italic> Wunderlich, 1987, <italic><tp:taxon-name><tp:taxon-name-part taxon-name-part-type="genus" reg="Trogloneta">T.</tp:taxon-name-part><tp:taxon-name-part taxon-name-part-type="species" reg="mourai">mourai</tp:taxon-name-part></tp:taxon-name></italic> Brescovit &amp; Lopardo, 2008, <italic><tp:taxon-name><tp:taxon-name-part taxon-name-part-type="genus" reg="Trogloneta">T.</tp:taxon-name-part><tp:taxon-name-part taxon-name-part-type="species" reg="nojimai">nojimai</tp:taxon-name-part></tp:taxon-name></italic> (Ono, 2010), comb. n., <italic><tp:taxon-name><tp:taxon-name-part taxon-name-part-type="genus" reg="Trogloneta">T.</tp:taxon-name-part><tp:taxon-name-part taxon-name-part-type="species" reg="paradoxa">paradoxa</tp:taxon-name-part></tp:taxon-name></italic> Gertsch, 1960, <italic><tp:taxon-name><tp:taxon-name-part taxon-name-part-type="genus" reg="Trogloneta">T.</tp:taxon-name-part><tp:taxon-name-part taxon-name-part-type="species" reg="speciosum">speciosum</tp:taxon-name-part></tp:taxon-name></italic> Lin &amp; Li, 2008, <italic><tp:taxon-name><tp:taxon-name-part taxon-name-part-type="genus" reg="Trogloneta">T.</tp:taxon-name-part><tp:taxon-name-part taxon-name-part-type="species" reg="uncata">uncata</tp:taxon-name-part></tp:taxon-name></italic> Lin &amp; Li, 2013, <italic><tp:taxon-name><tp:taxon-name-part taxon-name-part-type="genus" reg="Trogloneta">T.</tp:taxon-name-part><tp:taxon-name-part taxon-name-part-type="species" reg="yuensis">yuensis</tp:taxon-name-part></tp:taxon-name></italic> Lin &amp; Li, 2013, <italic><tp:taxon-name><tp:taxon-name-part taxon-name-part-type="genus" reg="Trogloneta">T.</tp:taxon-name-part><tp:taxon-name-part taxon-name-part-type="species" reg="yunnanense">yunnanense</tp:taxon-name-part></tp:taxon-name></italic> (Song &amp; Zhu, 1994), comb. n. (= <italic><tp:taxon-name><tp:taxon-name-part taxon-name-part-type="genus" reg="Trogloneta">T.</tp:taxon-name-part><tp:taxon-name-part taxon-name-part-type="species" reg="denticocleari">denticocleari</tp:taxon-name-part></tp:taxon-name></italic> Lin &amp; Li, 2008, syn. n.).</p></tp:treatment-sec><tp:treatment-sec sec-type="distribution" id="SECID0EQIAE"><title>Distribution.</title><p>China (Chongqing, Guizhou, Hunan, Yunnan), Japan (Honshu), Europe (Austria, Czech Republic, France, Germany, Italy, Poland, Slovakia), USA (Utah, Oregon, California), Brazil (Minas Gerais, Rio de Janeiro, San Paulo, Santa Catarina, Espirito Santo, Parana), Canary Island, Madeira.</p><sec sec-type="Key to Asian species of Trogloneta Simon, 1922" id="SECID0EVIAE"><title>Key to Asian species of <italic><tp:taxon-name><tp:taxon-name-part taxon-name-part-type="genus" reg="Trogloneta">Trogloneta</tp:taxon-name-part></tp:taxon-name></italic> Simon, 1922</title><table-wrap content-type="key" position="anchor" orientation="portrait"><table id="TID0ERKAC" rules="all"><tbody><tr><td rowspan="1" colspan="1">1</td><td rowspan="1" colspan="1">Abdomen subglobose (Figs <xref ref-type="fig" rid="F1">1A, B</xref>, <xref ref-type="fig" rid="F4">4A–C</xref>, <xref ref-type="fig" rid="F9">9A–D</xref>)</td><td rowspan="1" colspan="1">
                      <bold>2</bold>
                    </td></tr><tr><td rowspan="1" colspan="1">–</td><td rowspan="1" colspan="1">Abdomen pointed dorsally or posteriorly (Figs <xref ref-type="fig" rid="F2">2A, B, F, G</xref>, <xref ref-type="fig" rid="F6">6A, B, E, F</xref>)</td><td rowspan="1" colspan="1">
                      <bold>6</bold>
                    </td></tr><tr><td rowspan="1" colspan="1">2</td><td rowspan="1" colspan="1">Males</td><td rowspan="1" colspan="1">
                      <bold>3</bold>
                    </td></tr><tr><td rowspan="1" colspan="1">–</td><td rowspan="1" colspan="1">Females</td><td rowspan="1" colspan="1">
                      <bold>5</bold>
                    </td></tr><tr><td rowspan="1" colspan="1">3</td><td rowspan="1" colspan="1">Embolus stubby, distal tip falcate (Fig. <xref ref-type="fig" rid="F5">5A–D</xref>)</td><td rowspan="1" colspan="1">
                      <bold><italic><tp:taxon-name>
                            <tp:taxon-name-part taxon-name-part-type="genus" reg="Trogloneta">T.</tp:taxon-name-part>
                            <tp:taxon-name-part taxon-name-part-type="species" reg="uncata">uncata</tp:taxon-name-part>
                          </tp:taxon-name></italic></bold>
                    </td></tr><tr><td rowspan="1" colspan="1">–</td><td rowspan="1" colspan="1">Embolus long, distal tip spiculate (Figs <xref ref-type="fig" rid="F1">1E</xref>, <xref ref-type="fig" rid="F10">10B, D</xref>)</td><td rowspan="1" colspan="1">
                      <bold>4</bold>
                    </td></tr><!--PageBreak--><tr><td rowspan="1" colspan="1">4</td><td rowspan="1" colspan="1">Cymbium strongly modified, with a huge cymbial process (Fig. <xref ref-type="fig" rid="F10">10A, C, D</xref>)</td><td rowspan="1" colspan="1">
                      <bold><italic><tp:taxon-name>
                            <tp:taxon-name-part taxon-name-part-type="genus" reg="Trogloneta">T.</tp:taxon-name-part>
                            <tp:taxon-name-part taxon-name-part-type="species" reg="yunnanense">yunnanense</tp:taxon-name-part>
                          </tp:taxon-name></italic></bold>
                    </td></tr><tr><td rowspan="1" colspan="1">–</td><td rowspan="1" colspan="1">Cymbium moderately modified, cymbial process absent (Fig. <xref ref-type="fig" rid="F1">1E, F</xref>)</td><td rowspan="1" colspan="1">
                      <bold><italic><tp:taxon-name>
                            <tp:taxon-name-part taxon-name-part-type="genus" reg="Trogloneta">T.</tp:taxon-name-part>
                            <tp:taxon-name-part taxon-name-part-type="species" reg="nojimai">nojimai</tp:taxon-name-part>
                          </tp:taxon-name></italic></bold>
                    </td></tr><tr><td rowspan="1" colspan="1">5</td><td rowspan="1" colspan="1">
                      Epigyne with a short scape, spermathecae globular (Fig. <xref ref-type="fig" rid="F11">11C, D</xref>)</td><td rowspan="1" colspan="1">
                      <bold><italic><tp:taxon-name>
                            <tp:taxon-name-part taxon-name-part-type="genus" reg="Trogloneta">T.</tp:taxon-name-part>
                            <tp:taxon-name-part taxon-name-part-type="species" reg="yunnanense">yunnanense</tp:taxon-name-part>
                          </tp:taxon-name></italic></bold>
                    </td></tr><tr><td rowspan="1" colspan="1">–</td><td rowspan="1" colspan="1">
                      Epigyne with a long scape, spermathecae oviform (Fig. <xref ref-type="fig" rid="F1">1G, H</xref>)</td><td rowspan="1" colspan="1">
                      <bold><italic><tp:taxon-name>
                            <tp:taxon-name-part taxon-name-part-type="genus" reg="Trogloneta">T.</tp:taxon-name-part>
                            <tp:taxon-name-part taxon-name-part-type="species" reg="nojimai">nojimai</tp:taxon-name-part>
                          </tp:taxon-name></italic></bold>
                    </td></tr><tr><td rowspan="1" colspan="1">6</td><td rowspan="1" colspan="1"><abbrev xmlns:xlink="http://www.w3.org/1999/xlink" xlink:title="anterior median eyes" id="ABBRID0EURAE" xlink:type="simple">AME</abbrev> absent, embolus straight distally and epigynal scape short (Figs <xref ref-type="fig" rid="F2">2A, F</xref>, <xref ref-type="fig" rid="F3">3C–G</xref>)</td><td rowspan="1" colspan="1">
                      <bold><italic><tp:taxon-name>
                            <tp:taxon-name-part taxon-name-part-type="genus" reg="Trogloneta">T.</tp:taxon-name-part>
                            <tp:taxon-name-part taxon-name-part-type="species" reg="speciosum">speciosum</tp:taxon-name-part>
                          </tp:taxon-name></italic></bold>
                    </td></tr><tr><td rowspan="1" colspan="1">–</td><td rowspan="1" colspan="1"><abbrev xmlns:xlink="http://www.w3.org/1999/xlink" xlink:title="anterior median eyes" id="ABBRID0E1SAE" xlink:type="simple">AME</abbrev> present, embolus hooked distally and epigynal scape long (Figs <xref ref-type="fig" rid="F6">6A, B</xref>, <xref ref-type="fig" rid="F7">7B</xref>, <xref ref-type="fig" rid="F8">8D</xref>)</td><td rowspan="1" colspan="1">
                      <bold><italic><tp:taxon-name>
                            <tp:taxon-name-part taxon-name-part-type="genus" reg="Trogloneta">T.</tp:taxon-name-part>
                            <tp:taxon-name-part taxon-name-part-type="species" reg="yuensis">yuensis</tp:taxon-name-part>
                          </tp:taxon-name></italic></bold>
                    </td></tr></tbody></table></table-wrap></sec></tp:treatment-sec><tp:treatment-sec><!--Section generated to contain objects referenced in tp:taxon-treatment.--><fig id="F1" position="float" orientation="portrait"><label>Figure 1.</label><caption><p><italic><tp:taxon-name><tp:taxon-name-part taxon-name-part-type="genus" reg="Trogloneta">Trogloneta</tp:taxon-name-part><tp:taxon-name-part taxon-name-part-type="species" reg="nojimai">nojimai</tp:taxon-name-part></tp:taxon-name></italic> (Ono, 2010), comb. n., male holotype (<bold>A–F</bold>) and female paratype (<bold>G, H</bold>) (cited from Ono, 2010, slightly modified). <bold>A, B</bold> habitus (appendages omitted) <bold>C</bold> Prosoma <bold>D</bold> Endites, labium and sternum <bold>E, F</bold> Left palp <bold>G, H</bold> Epigyne <bold>A, F</bold> dorsal <bold>B, H</bold> lateral <bold>C</bold> anterior <bold>D, G</bold> ventral <bold>E</bold> retrolateral. Abbreviations: <abbrev xmlns:xlink="http://www.w3.org/1999/xlink" xlink:title="atrium" id="ABBRID0EI1AE" xlink:type="simple">At</abbrev> atrium; <abbrev xmlns:xlink="http://www.w3.org/1999/xlink" xlink:title="copulatory opening" id="ABBRID0EM1AE" xlink:type="simple">CO</abbrev> copulatory opening; <abbrev xmlns:xlink="http://www.w3.org/1999/xlink" xlink:title="cymbium" id="ABBRID0EQ1AE" xlink:type="simple">Cy</abbrev> cymbium; <abbrev xmlns:xlink="http://www.w3.org/1999/xlink" xlink:title="cymbial conductor" id="ABBRID0EU1AE" xlink:type="simple">CyC</abbrev> cymbial conductor; <abbrev xmlns:xlink="http://www.w3.org/1999/xlink" xlink:title="setae on cymbial fold" id="ABBRID0EY1AE" xlink:type="simple">CyFs</abbrev> setae on cymbial fold; E embolus; S spermathecae, <abbrev xmlns:xlink="http://www.w3.org/1999/xlink" xlink:title="spermatic duct" id="ABBRID0E31AE" xlink:type="simple">SD</abbrev> spermatic duct; <abbrev xmlns:xlink="http://www.w3.org/1999/xlink" xlink:title="scape" id="ABBRID0EA2AE" xlink:type="simple">Sp</abbrev> scape; T tegulum, <abbrev xmlns:xlink="http://www.w3.org/1999/xlink" xlink:title="tegular apophysis" id="ABBRID0EE2AE" xlink:type="simple">TA</abbrev> tegular apophysis; <abbrev xmlns:xlink="http://www.w3.org/1999/xlink" xlink:title="tibia" id="ABBRID0EI2AE" xlink:type="simple">Ti</abbrev> tibia. Scale bars: 0.25 mm (<bold>A, B)</bold>; 0.10 mm (<bold>C–H)</bold>.</p></caption><graphic xmlns:xlink="http://www.w3.org/1999/xlink" xlink:href="zookeys-817-041-g001.jpg" position="float" orientation="portrait" xlink:type="simple" id="oo_256584.jpg"/></fig><fig id="F4" position="float" orientation="portrait"><label>Figure 4.</label><caption><p><italic><tp:taxon-name><tp:taxon-name-part taxon-name-part-type="genus" reg="Trogloneta">Trogloneta</tp:taxon-name-part><tp:taxon-name-part taxon-name-part-type="species" reg="uncata">uncata</tp:taxon-name-part></tp:taxon-name></italic> Lin &amp; Li, 2013, male (<bold>A–D</bold>). <bold>A–C</bold> Habitus <bold>D</bold> Prosoma (appendages omitted) <bold>A</bold> dorsal <bold>B</bold> ventral <bold>C</bold> lateral <bold>D</bold> anterior. Scale bars: 0.50 mm.</p></caption><graphic xmlns:xlink="http://www.w3.org/1999/xlink" xlink:href="zookeys-817-041-g004.jpg" position="float" orientation="portrait" xlink:type="simple" id="oo_256587.jpg"/></fig><fig id="F9" position="float" orientation="portrait"><label>Figure 9.</label><caption><p><italic><tp:taxon-name><tp:taxon-name-part taxon-name-part-type="genus" reg="Trogloneta">Trogloneta</tp:taxon-name-part><tp:taxon-name-part taxon-name-part-type="species" reg="yunnanense">yunnanense</tp:taxon-name-part></tp:taxon-name></italic> (Song &amp; Zhu, 1994) comb. n., male habitus (<bold>A, B, E</bold>) and female habitus (<bold>C, D, F</bold>). <bold>A, C</bold> dorsal <bold>B, D</bold> ventral <bold>E, F</bold> lateral. Scale bars: 0.50 mm.</p></caption><graphic xmlns:xlink="http://www.w3.org/1999/xlink" xlink:href="zookeys-817-041-g009.jpg" position="float" orientation="portrait" xlink:type="simple" id="oo_256592.jpg"/></fig><fig id="F2" position="float" orientation="portrait"><label>Figure 2.</label><caption><p><italic><tp:taxon-name><tp:taxon-name-part taxon-name-part-type="genus" reg="Trogloneta">Trogloneta</tp:taxon-name-part><tp:taxon-name-part taxon-name-part-type="species" reg="speciosum">speciosum</tp:taxon-name-part></tp:taxon-name></italic> Lin &amp; Li, 2008, male (<bold>A–E</bold>) and female (<bold>F–G</bold>). <bold>A, B</bold> Habitus <bold>C</bold> Prosoma (appendages omitted) <bold>D</bold> Chelicerae <bold>E</bold> Leg I <bold>F, G</bold> Habitus. <bold>A, F</bold> dorsal <bold>B, G</bold> lateral <bold>C</bold> ventral <bold>D</bold> posterior <bold>E</bold> prolateral. Scale bars: 0.50 mm (<bold>A–D, F, G)</bold>; 0.20 mm (<bold>E)</bold>.</p></caption><graphic xmlns:xlink="http://www.w3.org/1999/xlink" xlink:href="zookeys-817-041-g002.jpg" position="float" orientation="portrait" xlink:type="simple" id="oo_256585.jpg"/></fig><fig id="F6" position="float" orientation="portrait"><label>Figure 6.</label><caption><p><italic><tp:taxon-name><tp:taxon-name-part taxon-name-part-type="genus" reg="Trogloneta">Trogloneta</tp:taxon-name-part><tp:taxon-name-part taxon-name-part-type="species" reg="yuensis">yuensis</tp:taxon-name-part></tp:taxon-name></italic> Lin &amp; Li, 2013, male habitus (<bold>A, C, E</bold>) and female habitus (<bold>B, D, F</bold>). <bold>A, B</bold> dorsal <bold>C–D</bold> ventral <bold>E–F</bold> lateral. Scale bars: 0.50 mm.</p></caption><graphic xmlns:xlink="http://www.w3.org/1999/xlink" xlink:href="zookeys-817-041-g006.jpg" position="float" orientation="portrait" xlink:type="simple" id="oo_256589.jpg"/></fig><fig id="F5" position="float" orientation="portrait"><label>Figure 5.</label><caption><p><italic><tp:taxon-name><tp:taxon-name-part taxon-name-part-type="genus" reg="Trogloneta">Trogloneta</tp:taxon-name-part><tp:taxon-name-part taxon-name-part-type="species" reg="uncata">uncata</tp:taxon-name-part></tp:taxon-name></italic> Lin &amp; Li, 2013, male left pale (<bold>A–D</bold>). <bold>A</bold> prolateral <bold>B</bold> retrolateral <bold>C</bold> apical <bold>D</bold> ventral. Abbreviations: <abbrev xmlns:xlink="http://www.w3.org/1999/xlink" xlink:title="apical apophysis" id="ABBRID0E6PAG" xlink:type="simple">AA</abbrev> apical apophysis; <abbrev xmlns:xlink="http://www.w3.org/1999/xlink" xlink:title="apical lobe" id="ABBRID0EDQAG" xlink:type="simple">AL</abbrev> apical lobe; <abbrev xmlns:xlink="http://www.w3.org/1999/xlink" xlink:title="cymbium" id="ABBRID0EHQAG" xlink:type="simple">Cy</abbrev> cymbium; <abbrev xmlns:xlink="http://www.w3.org/1999/xlink" xlink:title="cymbial conductor" id="ABBRID0ELQAG" xlink:type="simple">CyC</abbrev> cymbial conductor; <abbrev xmlns:xlink="http://www.w3.org/1999/xlink" xlink:title="setae on cymbial fold" id="ABBRID0EPQAG" xlink:type="simple">CyFs</abbrev> setae on cymbial fold; <abbrev xmlns:xlink="http://www.w3.org/1999/xlink" xlink:title="cymbial process" id="ABBRID0ETQAG" xlink:type="simple">CyP</abbrev> cymbial process; E embolus; <abbrev xmlns:xlink="http://www.w3.org/1999/xlink" xlink:title="tegular apophysis" id="ABBRID0EXQAG" xlink:type="simple">TA</abbrev> tegular apophysis; <abbrev xmlns:xlink="http://www.w3.org/1999/xlink" xlink:title="paracymbium" id="ABBRID0E2QAG" xlink:type="simple">PC</abbrev> paracymbium; <abbrev xmlns:xlink="http://www.w3.org/1999/xlink" xlink:title="spermatic duct" id="ABBRID0E6QAG" xlink:type="simple">SD</abbrev> spermatic duct; <abbrev xmlns:xlink="http://www.w3.org/1999/xlink" xlink:title="subtegulum" id="ABBRID0EDRAG" xlink:type="simple">St</abbrev> subtegulum; T tegulum; <abbrev xmlns:xlink="http://www.w3.org/1999/xlink" xlink:title="tibia" id="ABBRID0EHRAG" xlink:type="simple">Ti</abbrev> tibia. Scale bars: 0.10 mm.</p></caption><graphic xmlns:xlink="http://www.w3.org/1999/xlink" xlink:href="zookeys-817-041-g005.jpg" position="float" orientation="portrait" xlink:type="simple" id="oo_256588.jpg"/></fig><fig id="F10" position="float" orientation="portrait"><label>Figure 10.</label><caption><p><italic><tp:taxon-name><tp:taxon-name-part taxon-name-part-type="genus" reg="Trogloneta">Trogloneta</tp:taxon-name-part><tp:taxon-name-part taxon-name-part-type="species" reg="yunnanense">yunnanense</tp:taxon-name-part></tp:taxon-name></italic> (Song &amp; Zhu, 1994) comb. n., male left palp (<bold>A–D</bold>). <bold>A</bold> prolateral <bold>B</bold> retrolateral <bold>C</bold> dorsal <bold>D</bold> ventral. Abbreviations: <abbrev xmlns:xlink="http://www.w3.org/1999/xlink" xlink:title="cymbium" id="ABBRID0ETQBG" xlink:type="simple">Cy</abbrev> cymbium; <abbrev xmlns:xlink="http://www.w3.org/1999/xlink" xlink:title="cymbial conductor" id="ABBRID0EXQBG" xlink:type="simple">CyC</abbrev> cymbial conductor; <abbrev xmlns:xlink="http://www.w3.org/1999/xlink" xlink:title="cymbial fold" id="ABBRID0E2QBG" xlink:type="simple">CyF</abbrev> cymbial fold; <abbrev xmlns:xlink="http://www.w3.org/1999/xlink" xlink:title="setae on cymbial fold" id="ABBRID0E6QBG" xlink:type="simple">CyFs</abbrev> setae on cymbial fold; <abbrev xmlns:xlink="http://www.w3.org/1999/xlink" xlink:title="cymbial process" id="ABBRID0EDRBG" xlink:type="simple">CyP</abbrev> cymbial process; E embolus; <abbrev xmlns:xlink="http://www.w3.org/1999/xlink" xlink:title="embolic tip" id="ABBRID0EHRBG" xlink:type="simple">Et</abbrev> embolic tip; <abbrev xmlns:xlink="http://www.w3.org/1999/xlink" xlink:title="tegular apophysis" id="ABBRID0ELRBG" xlink:type="simple">TA</abbrev> tegular apophysis; <abbrev xmlns:xlink="http://www.w3.org/1999/xlink" xlink:title="patella" id="ABBRID0EPRBG" xlink:type="simple">Pa</abbrev> patella; <abbrev xmlns:xlink="http://www.w3.org/1999/xlink" xlink:title="paracymbium" id="ABBRID0ETRBG" xlink:type="simple">PC</abbrev> paracymbium; <abbrev xmlns:xlink="http://www.w3.org/1999/xlink" xlink:title="spermatic duct" id="ABBRID0EXRBG" xlink:type="simple">SD</abbrev> spermatic duct; T tegulum; <abbrev xmlns:xlink="http://www.w3.org/1999/xlink" xlink:title="tibia" id="ABBRID0E2RBG" xlink:type="simple">Ti</abbrev> tibia. Scale bars: 0.20 mm.</p></caption><graphic xmlns:xlink="http://www.w3.org/1999/xlink" xlink:href="zookeys-817-041-g010.jpg" position="float" orientation="portrait" xlink:type="simple" id="oo_256593.jpg"/></fig><fig id="F11" position="float" orientation="portrait"><label>Figure 11.</label><caption><p><italic><tp:taxon-name><tp:taxon-name-part taxon-name-part-type="genus" reg="Trogloneta">Trogloneta</tp:taxon-name-part><tp:taxon-name-part taxon-name-part-type="species" reg="yunnanense">yunnanense</tp:taxon-name-part></tp:taxon-name></italic> (Song &amp; Zhu, 1994) comb. n., female epigyne (<bold>A, B</bold>) and vulva (<bold>C, D</bold>, lactic acid-treated). <bold>A, C</bold> ventral <bold>B</bold> lateral <bold>D</bold> dorsal. Abbreviations: <abbrev xmlns:xlink="http://www.w3.org/1999/xlink" xlink:title="accessory gland" id="ABBRID0EBTBG" xlink:type="simple">Acc</abbrev> accessory gland; <abbrev xmlns:xlink="http://www.w3.org/1999/xlink" xlink:title="atrium" id="ABBRID0EFTBG" xlink:type="simple">At</abbrev> atrium; <abbrev xmlns:xlink="http://www.w3.org/1999/xlink" xlink:title="copulatory ducts" id="ABBRID0EJTBG" xlink:type="simple">CD</abbrev> copulatory ducts; <abbrev xmlns:xlink="http://www.w3.org/1999/xlink" xlink:title="fertilisation ducts" id="ABBRID0ENTBG" xlink:type="simple">FD</abbrev> fertilization ducts; S spermathecae; <abbrev xmlns:xlink="http://www.w3.org/1999/xlink" xlink:title="scape" id="ABBRID0ERTBG" xlink:type="simple">Sp</abbrev> scape. Scale bars: 0.20 mm.</p></caption><graphic xmlns:xlink="http://www.w3.org/1999/xlink" xlink:href="zookeys-817-041-g011.jpg" position="float" orientation="portrait" xlink:type="simple" id="oo_256594.jpg"/></fig><fig id="F3" position="float" orientation="portrait"><label>Figure 3.</label><caption><p><italic><tp:taxon-name><tp:taxon-name-part taxon-name-part-type="genus" reg="Trogloneta">Trogloneta</tp:taxon-name-part><tp:taxon-name-part taxon-name-part-type="species" reg="speciosum">speciosum</tp:taxon-name-part></tp:taxon-name></italic> Lin &amp; Li, 2008, male (<bold>A–D</bold>) and female (<bold>E–G</bold>). <bold>A, B</bold> Left palp <bold>C, D</bold> Embolic division <bold>E, F</bold> Epigyne <bold>G</bold> Vulva. <bold>A</bold> prolateral <bold>B</bold> retrolateral <bold>C, G</bold> dorsal <bold>D, F</bold> ventral <bold>E</bold> lateral. Abbreviations: <abbrev xmlns:xlink="http://www.w3.org/1999/xlink" xlink:title="atrium" id="ABBRID0EYEAG" xlink:type="simple">At</abbrev> atrium; <abbrev xmlns:xlink="http://www.w3.org/1999/xlink" xlink:title="copulatory ducts" id="ABBRID0E3EAG" xlink:type="simple">CD</abbrev> copulatory ducts; <abbrev xmlns:xlink="http://www.w3.org/1999/xlink" xlink:title="copulatory opening" id="ABBRID0EAFAG" xlink:type="simple">CO</abbrev> copulatory opening; <abbrev xmlns:xlink="http://www.w3.org/1999/xlink" xlink:title="conductor" id="ABBRID0EEFAG" xlink:type="simple">Co</abbrev> conductor; <abbrev xmlns:xlink="http://www.w3.org/1999/xlink" xlink:title="cymbium" id="ABBRID0EIFAG" xlink:type="simple">Cy</abbrev> cymbium; <abbrev xmlns:xlink="http://www.w3.org/1999/xlink" xlink:title="cymbial conductor" id="ABBRID0EMFAG" xlink:type="simple">CyC</abbrev> cymbial conductor; <abbrev xmlns:xlink="http://www.w3.org/1999/xlink" xlink:title="cymbial fold" id="ABBRID0EQFAG" xlink:type="simple">CyF</abbrev> cymbial fold; <abbrev xmlns:xlink="http://www.w3.org/1999/xlink" xlink:title="setae on cymbial fold" id="ABBRID0EUFAG" xlink:type="simple">CyFs</abbrev> setae on cymbial fold; <abbrev xmlns:xlink="http://www.w3.org/1999/xlink" xlink:title="cymbial process" id="ABBRID0EYFAG" xlink:type="simple">CyP</abbrev> cymbial process; E embolus; <abbrev xmlns:xlink="http://www.w3.org/1999/xlink" xlink:title="embolic tip" id="ABBRID0E3FAG" xlink:type="simple">Et</abbrev> embolic tip; S spermathecae, <abbrev xmlns:xlink="http://www.w3.org/1999/xlink" xlink:title="spermatic duct" id="ABBRID0EAGAG" xlink:type="simple">SD</abbrev> spermatic duct; <abbrev xmlns:xlink="http://www.w3.org/1999/xlink" xlink:title="scape" id="ABBRID0EEGAG" xlink:type="simple">Sp</abbrev> scape; T tegulum, <abbrev xmlns:xlink="http://www.w3.org/1999/xlink" xlink:title="tegular apophysis" id="ABBRID0EIGAG" xlink:type="simple">TA</abbrev> tegular apophysis; <abbrev xmlns:xlink="http://www.w3.org/1999/xlink" xlink:title="tibia" id="ABBRID0EMGAG" xlink:type="simple">Ti</abbrev> tibia. Scale bars: 0.20 mm (<bold>A, B, E–G)</bold>; 0.10 mm (<bold>C, D)</bold>.</p></caption><graphic xmlns:xlink="http://www.w3.org/1999/xlink" xlink:href="zookeys-817-041-g003.jpg" position="float" orientation="portrait" xlink:type="simple" id="oo_256586.jpg"/></fig><fig id="F7" position="float" orientation="portrait"><label>Figure 7.</label><caption><p><italic><tp:taxon-name><tp:taxon-name-part taxon-name-part-type="genus" reg="Trogloneta">Trogloneta</tp:taxon-name-part><tp:taxon-name-part taxon-name-part-type="species" reg="yuensis">yuensis</tp:taxon-name-part></tp:taxon-name></italic> Lin &amp; Li, 2013, male left palp (<bold>A–D</bold>). <bold>A</bold> prolateral <bold>B</bold> retrolateral <bold>C</bold> apical <bold>D</bold> ventral. Abbreviations: <abbrev xmlns:xlink="http://www.w3.org/1999/xlink" xlink:title="cymbium" id="ABBRID0EZZAG" xlink:type="simple">Cy</abbrev> cymbium; <abbrev xmlns:xlink="http://www.w3.org/1999/xlink" xlink:title="cymbial conductor" id="ABBRID0E4ZAG" xlink:type="simple">CyC</abbrev> cymbial conductor; <abbrev xmlns:xlink="http://www.w3.org/1999/xlink" xlink:title="cymbial fold" id="ABBRID0EB1AG" xlink:type="simple">CyF</abbrev> cymbial fold; <abbrev xmlns:xlink="http://www.w3.org/1999/xlink" xlink:title="setae on cymbial fold" id="ABBRID0EF1AG" xlink:type="simple">CyFs</abbrev> setae on cymbial fold; <abbrev xmlns:xlink="http://www.w3.org/1999/xlink" xlink:title="cymbial process" id="ABBRID0EJ1AG" xlink:type="simple">CyP</abbrev> cymbial process; E embolus; <abbrev xmlns:xlink="http://www.w3.org/1999/xlink" xlink:title="embolic tip" id="ABBRID0EN1AG" xlink:type="simple">Et</abbrev> embolic tip; <abbrev xmlns:xlink="http://www.w3.org/1999/xlink" xlink:title="tegular apophysis" id="ABBRID0ER1AG" xlink:type="simple">TA</abbrev> tegular apophysis; <abbrev xmlns:xlink="http://www.w3.org/1999/xlink" xlink:title="patella" id="ABBRID0EV1AG" xlink:type="simple">Pa</abbrev> patella; <abbrev xmlns:xlink="http://www.w3.org/1999/xlink" xlink:title="paracymbium" id="ABBRID0EZ1AG" xlink:type="simple">PC</abbrev> paracymbium; <abbrev xmlns:xlink="http://www.w3.org/1999/xlink" xlink:title="spermatic duct" id="ABBRID0E41AG" xlink:type="simple">SD</abbrev> spermatic duct; T tegulum; <abbrev xmlns:xlink="http://www.w3.org/1999/xlink" xlink:title="tibia" id="ABBRID0EB2AG" xlink:type="simple">Ti</abbrev> tibia. Scale bars: 0.20 mm.</p></caption><graphic xmlns:xlink="http://www.w3.org/1999/xlink" xlink:href="zookeys-817-041-g007.jpg" position="float" orientation="portrait" xlink:type="simple" id="oo_256590.jpg"/></fig><fig id="F8" position="float" orientation="portrait"><label>Figure 8.</label><caption><p><italic><tp:taxon-name><tp:taxon-name-part taxon-name-part-type="genus" reg="Trogloneta">Trogloneta</tp:taxon-name-part><tp:taxon-name-part taxon-name-part-type="species" reg="yuensis">yuensis</tp:taxon-name-part></tp:taxon-name></italic> Lin &amp; Li, 2013, female epigyne (<bold>A, B</bold>) and vulva (<bold>C, D</bold> lactic acid-treated). <bold>A, C</bold> ventral <bold>B</bold> lateral <bold>D</bold> dorsal. Abbreviations: <abbrev xmlns:xlink="http://www.w3.org/1999/xlink" xlink:title="accessory gland" id="ABBRID0EH3AG" xlink:type="simple">Acc</abbrev> accessory gland; <abbrev xmlns:xlink="http://www.w3.org/1999/xlink" xlink:title="atrium" id="ABBRID0EL3AG" xlink:type="simple">At</abbrev> atrium; <abbrev xmlns:xlink="http://www.w3.org/1999/xlink" xlink:title="copulatory ducts" id="ABBRID0EP3AG" xlink:type="simple">CD</abbrev> copulatory ducts; <abbrev xmlns:xlink="http://www.w3.org/1999/xlink" xlink:title="copulatory opening" id="ABBRID0ET3AG" xlink:type="simple">CO</abbrev> copulatory opening; <abbrev xmlns:xlink="http://www.w3.org/1999/xlink" xlink:title="fertilisation ducts" id="ABBRID0EX3AG" xlink:type="simple">FD</abbrev> fertilisation ducts; S spermathecae; <abbrev xmlns:xlink="http://www.w3.org/1999/xlink" xlink:title="scape" id="ABBRID0E23AG" xlink:type="simple">Sp</abbrev> scape. Scale bars: 0.20 mm.</p></caption><graphic xmlns:xlink="http://www.w3.org/1999/xlink" xlink:href="zookeys-817-041-g008.jpg" position="float" orientation="portrait" xlink:type="simple" id="oo_256591.jpg"/></fig></tp:treatment-sec><ref-list><ref id="B1"><mixed-citation xmlns:xlink="http://www.w3.org/1999/xlink" xlink:type="simple"><person-group><name name-style="western"><surname>Brescovit</surname><given-names>AD</given-names></name><name name-style="western"><surname>Lopardo</surname><given-names>L</given-names></name></person-group> (<year>2008</year>) <article-title>The first record on the spider genus <italic><tp:taxon-name><tp:taxon-name-part taxon-name-part-type="genus">Trogloneta</tp:taxon-name-part></tp:taxon-name></italic> Simon in the southern hemisphere (<tp:taxon-name><tp:taxon-name-part taxon-name-part-type="order">Araneae</tp:taxon-name-part></tp:taxon-name>, <tp:taxon-name><tp:taxon-name-part taxon-name-part-type="family">Mysmenidae</tp:taxon-name-part></tp:taxon-name>), with descriptions of three new species from Brazil and remarks on the morphology.</article-title><source>Acta Zoologica, Stockholm</source><volume>89</volume>: <fpage>93</fpage>–<lpage>106</lpage>. <ext-link xlink:type="simple" ext-link-type="doi" xlink:href="10.1111/j.1463-6395.2007.00296.x">https://doi.org/10.1111/j.1463-6395.2007.00296.x</ext-link></mixed-citation></ref><ref id="B10"><mixed-citation xmlns:xlink="http://www.w3.org/1999/xlink" xlink:type="simple"><person-group><name name-style="western"><surname>Lopardo</surname><given-names>L</given-names></name><name name-style="western"><surname>Hormiga</surname><given-names>G</given-names></name></person-group> (<year>2015</year>) <article-title>Out of the twilight zone: phylogeny and evolutionary morphology of the orb-weaving spider family <tp:taxon-name><tp:taxon-name-part taxon-name-part-type="family">Mysmenidae</tp:taxon-name-part></tp:taxon-name>, with a focus on spinneret spigot morphology in symphytognathoids (<tp:taxon-name><tp:taxon-name-part taxon-name-part-type="order">Araneae</tp:taxon-name-part></tp:taxon-name>, <tp:taxon-name><tp:taxon-name-part taxon-name-part-type="superfamily">Araneoidea</tp:taxon-name-part></tp:taxon-name>).</article-title><source>Zoological Journal of the Linnean Society</source><volume>173</volume>(<issue>3</issue>): <fpage>527</fpage>–<lpage>786</lpage>. <ext-link xlink:type="simple" ext-link-type="doi" xlink:href="10.1111/zoj.12199">https://doi.org/10.1111/zoj.12199</ext-link></mixed-citation></ref></ref-list></tp:taxon-treatment>
