# Supplementary material for: Taxonomic review of the Asian Trogloneta species (Araneae, Mysmenidae)
Source: Zookeys. 2019 Jan 15;(817):41–60. doi: 10.3897/zookeys.817.30468 (PMC6342905; doi:10.3897/zookeys.817.30468)
Supplement: XML Treatment for Trogloneta nojimai [file zookeys.817.30468-treatment2.xml]

<!DOCTYPE tp:taxon-treatment
  PUBLIC "-//TaxonX//DTD Taxonomic Treatment Publishing DTD v0 20100105//EN" "tax-treatment-NSO.dtd">
<tp:taxon-treatment xmlns:tp="http://www.plazi.org/taxpub"><tp:treatment-meta><kwd-group><label>Taxon classification</label><kwd><named-content xmlns:xlink="http://www.w3.org/1999/xlink" content-type="kingdom">Animalia</named-content></kwd><kwd><named-content xmlns:xlink="http://www.w3.org/1999/xlink" content-type="order">Araneae</named-content></kwd><kwd><named-content xmlns:xlink="http://www.w3.org/1999/xlink" content-type="family">Mysmenidae</named-content></kwd></kwd-group><mixed-citation publication-type="journal"><person-group><name><surname>Li</surname><given-names>Ya</given-names></name><name><surname>Lin</surname><given-names>Yucheng</given-names></name></person-group><article-title>Taxonomic review of the Asian <italic><tp:taxon-name><tp:taxon-name-part taxon-name-part-type="genus" reg="Trogloneta">Trogloneta</tp:taxon-name-part></tp:taxon-name></italic> species (<tp:taxon-name><tp:taxon-name-part taxon-name-part-type="order">Araneae</tp:taxon-name-part></tp:taxon-name>, <tp:taxon-name><tp:taxon-name-part taxon-name-part-type="family">Mysmenidae</tp:taxon-name-part></tp:taxon-name>)</article-title><source>Zookeys</source><day>15</day><month>1</month><year>2019</year><volume>2019</volume><issue>817</issue><fpage>41</fpage><lpage>60</lpage><pub-id pub-id-type="doi">10.3897/zookeys.817.30468</pub-id></mixed-citation></tp:treatment-meta><tp:nomenclature><tp:taxon-name>
            <tp:taxon-name-part taxon-name-part-type="genus" reg="Trogloneta">Trogloneta</tp:taxon-name-part>
            <tp:taxon-name-part taxon-name-part-type="species" reg="nojimai">nojimai</tp:taxon-name-part>
          </tp:taxon-name><tp:taxon-authority>(Ono, 2010)</tp:taxon-authority><tp:taxon-status xmlns:xlink="http://www.w3.org/1999/xlink" xlink:type="simple">comb. n.</tp:taxon-status><xref ref-type="fig" rid="F1">Figure 1 (as modified from Ono, 2010)</xref><tp:nomenclature-citation-list><tp:nomenclature-citation><tp:taxon-name>
                <tp:taxon-name-part taxon-name-part-type="genus" reg="Mysmena">Mysmena</tp:taxon-name-part>
                <tp:taxon-name-part taxon-name-part-type="species" reg="nojimai">nojimai</tp:taxon-name-part>
              </tp:taxon-name><comment>Ono, 2010: 2, figs 1–8.</comment></tp:nomenclature-citation></tp:nomenclature-citation-list></tp:nomenclature><tp:treatment-sec sec-type="type material" id="SECID0ETVAE"><title>Type material.</title><p><italic>Holotype</italic>: ♂ (<named-content xmlns:xlink="http://www.w3.org/1999/xlink" content-type="dwc:institutional_code" xlink:type="simple">NSMT</named-content>-Ar 8515) from JAPAN: Honshu, Okayama Prefecture, Tsuyama-shi, Kamo-cho, Uno, alt. ca. 100 m, 12.VI.2009, K. Nojima leg. <italic>Paratypes</italic>: 1♀ (<named-content xmlns:xlink="http://www.w3.org/1999/xlink" content-type="dwc:institutional_code" xlink:type="simple">NSMT</named-content>-Ar 8516) from JAPAN: Honshu, Okayama Prefecture, Okayama-shi, Kita-ku, Awai, alt. 100–200 m, 6.VI.2009, K. Nojima leg.; 2♀ (<named-content xmlns:xlink="http://www.w3.org/1999/xlink" content-type="dwc:institutional_code" xlink:type="simple">NSMT</named-content>-Ar 8568) from JAPAN: Honshu, Aichi Prefecture, Toyota-shi, Sakaue-cho, Mt. Rokusho-san, alt. ca. 400 m, 18.X.2009, K. Ogata leg. Not examined.</p></tp:treatment-sec><tp:treatment-sec sec-type="diagnosis" id="SECID0EMWAE"><title>Diagnosis.</title><p><italic><tp:taxon-name><tp:taxon-name-part taxon-name-part-type="genus" reg="Trogloneta">Trogloneta</tp:taxon-name-part><tp:taxon-name-part taxon-name-part-type="species" reg="nojimai">nojimai</tp:taxon-name-part></tp:taxon-name></italic> can be distinguished from other congeners but except of <italic><tp:taxon-name><tp:taxon-name-part taxon-name-part-type="genus" reg="Trogloneta">T.</tp:taxon-name-part><tp:taxon-name-part taxon-name-part-type="species" reg="yuensis">yuensis</tp:taxon-name-part></tp:taxon-name></italic> by the globular abdomen in both sexes (Figure <xref ref-type="fig" rid="F1">1A, B</xref>), the palp with a long embolus and a distinctly extended cymbial conductor (Figure <xref ref-type="fig" rid="F1">1E</xref>), and a long and narrow scape in the epigyne (Figure <xref ref-type="fig" rid="F1">1G, H</xref>). It seems more similar to <italic><tp:taxon-name><tp:taxon-name-part taxon-name-part-type="genus" reg="Trogloneta">T.</tp:taxon-name-part><tp:taxon-name-part taxon-name-part-type="species" reg="yuensis">yuensis</tp:taxon-name-part></tp:taxon-name></italic> in share with the structure of palp and the configuration of epigyne, but differs from the latter by the abdomen without a dorsal-posteriorly pointed tubercle in both sexes (Figure <xref ref-type="fig" rid="F1">1A, B</xref> vs. Figure <xref ref-type="fig" rid="F6">6A, B, E, F</xref>), a straight embolic end and lack of cymbial process (Figure <xref ref-type="fig" rid="F1">1E, F</xref> vs. Figure <xref ref-type="fig" rid="F7">7A–D</xref>), and by the oval spermathecae (Figure <xref ref-type="fig" rid="F1">1G</xref> vs. Figure <xref ref-type="fig" rid="F8">8C, D</xref>).</p><fig id="F1" position="float" orientation="portrait"><label>Figure 1.</label><caption><p><italic><tp:taxon-name><tp:taxon-name-part taxon-name-part-type="genus" reg="Trogloneta">Trogloneta</tp:taxon-name-part><tp:taxon-name-part taxon-name-part-type="species" reg="nojimai">nojimai</tp:taxon-name-part></tp:taxon-name></italic> (Ono, 2010), comb. n., male holotype (<bold>A–F</bold>) and female paratype (<bold>G, H</bold>) (cited from Ono, 2010, slightly modified). <bold>A, B</bold> habitus (appendages omitted) <bold>C</bold> Prosoma <bold>D</bold> Endites, labium and sternum <bold>E, F</bold> Left palp <bold>G, H</bold> Epigyne <bold>A, F</bold> dorsal <bold>B, H</bold> lateral <bold>C</bold> anterior <bold>D, G</bold> ventral <bold>E</bold> retrolateral. Abbreviations: <abbrev xmlns:xlink="http://www.w3.org/1999/xlink" xlink:title="atrium" id="ABBRID0EI1AE" xlink:type="simple">At</abbrev> atrium; <abbrev xmlns:xlink="http://www.w3.org/1999/xlink" xlink:title="copulatory opening" id="ABBRID0EM1AE" xlink:type="simple">CO</abbrev> copulatory opening; <abbrev xmlns:xlink="http://www.w3.org/1999/xlink" xlink:title="cymbium" id="ABBRID0EQ1AE" xlink:type="simple">Cy</abbrev> cymbium; <abbrev xmlns:xlink="http://www.w3.org/1999/xlink" xlink:title="cymbial conductor" id="ABBRID0EU1AE" xlink:type="simple">CyC</abbrev> cymbial conductor; <abbrev xmlns:xlink="http://www.w3.org/1999/xlink" xlink:title="setae on cymbial fold" id="ABBRID0EY1AE" xlink:type="simple">CyFs</abbrev> setae on cymbial fold; E embolus; S spermathecae, <abbrev xmlns:xlink="http://www.w3.org/1999/xlink" xlink:title="spermatic duct" id="ABBRID0E31AE" xlink:type="simple">SD</abbrev> spermatic duct; <abbrev xmlns:xlink="http://www.w3.org/1999/xlink" xlink:title="scape" id="ABBRID0EA2AE" xlink:type="simple">Sp</abbrev> scape; T tegulum, <abbrev xmlns:xlink="http://www.w3.org/1999/xlink" xlink:title="tegular apophysis" id="ABBRID0EE2AE" xlink:type="simple">TA</abbrev> tegular apophysis; <abbrev xmlns:xlink="http://www.w3.org/1999/xlink" xlink:title="tibia" id="ABBRID0EI2AE" xlink:type="simple">Ti</abbrev> tibia. Scale bars: 0.25 mm (<bold>A, B)</bold>; 0.10 mm (<bold>C–H)</bold>.</p></caption><graphic xmlns:xlink="http://www.w3.org/1999/xlink" xlink:href="zookeys-817-041-g001.jpg" position="float" orientation="portrait" xlink:type="simple" id="oo_256584.jpg"/></fig></tp:treatment-sec><tp:treatment-sec sec-type="Taxonomic justification" id="SECID0EV2AE"><title>Taxonomic justification.</title><p>Although the type material of this species has not been examined for this study, the shape of palpal bulb, the configuration of epigyne, the patterns of eyes arrangement, and the distinctly elevated, conical carapace in male leave little doubt that it should be a member of the genus <italic><tp:taxon-name><tp:taxon-name-part taxon-name-part-type="genus" reg="Trogloneta">Trogloneta</tp:taxon-name-part></tp:taxon-name></italic>, but not <italic><tp:taxon-name><tp:taxon-name-part taxon-name-part-type="genus" reg="Mysmena">Mysmena</tp:taxon-name-part></tp:taxon-name></italic>. The original illustrations of palp and epigyne of <italic><tp:taxon-name><tp:taxon-name-part taxon-name-part-type="genus" reg="Trogloneta">T.</tp:taxon-name-part><tp:taxon-name-part taxon-name-part-type="species" reg="nojimai">nojimai</tp:taxon-name-part></tp:taxon-name></italic> by (<xref ref-type="bibr" rid="B11">Ono 2010</xref>: figs 1–8) are rather simple and show many important similarities in comparison with those of <italic><tp:taxon-name><tp:taxon-name-part taxon-name-part-type="genus" reg="Trogloneta">T.</tp:taxon-name-part><tp:taxon-name-part taxon-name-part-type="species" reg="yuensis">yuensis</tp:taxon-name-part></tp:taxon-name></italic> (Figs <xref ref-type="fig" rid="F7">7A–D</xref>, <xref ref-type="fig" rid="F8">8A–D</xref>), as one of <italic><tp:taxon-name><tp:taxon-name-part taxon-name-part-type="genus" reg="Trogloneta">Trogloneta</tp:taxon-name-part></tp:taxon-name></italic> species. Therefore, we propose it as a new combination, <italic><tp:taxon-name><tp:taxon-name-part taxon-name-part-type="genus" reg="Trogloneta">Trogloneta</tp:taxon-name-part><tp:taxon-name-part taxon-name-part-type="species" reg="nojimai">nojimai</tp:taxon-name-part></tp:taxon-name></italic> (Ono, 2010), comb. n., transferring it from <italic><tp:taxon-name><tp:taxon-name-part taxon-name-part-type="genus" reg="Mysmena">Mysmena</tp:taxon-name-part></tp:taxon-name></italic>.</p></tp:treatment-sec><tp:treatment-sec sec-type="distribution" id="SECID0EE5AE"><title>Distribution.</title><p>Japan (Honshu).</p></tp:treatment-sec><tp:treatment-sec><!--Section generated to contain objects referenced in tp:taxon-treatment.--><fig id="F6" position="float" orientation="portrait"><label>Figure 6.</label><caption><p><italic><tp:taxon-name><tp:taxon-name-part taxon-name-part-type="genus" reg="Trogloneta">Trogloneta</tp:taxon-name-part><tp:taxon-name-part taxon-name-part-type="species" reg="yuensis">yuensis</tp:taxon-name-part></tp:taxon-name></italic> Lin &amp; Li, 2013, male habitus (<bold>A, C, E</bold>) and female habitus (<bold>B, D, F</bold>). <bold>A, B</bold> dorsal <bold>C–D</bold> ventral <bold>E–F</bold> lateral. Scale bars: 0.50 mm.</p></caption><graphic xmlns:xlink="http://www.w3.org/1999/xlink" xlink:href="zookeys-817-041-g006.jpg" position="float" orientation="portrait" xlink:type="simple" id="oo_256589.jpg"/></fig><fig id="F7" position="float" orientation="portrait"><label>Figure 7.</label><caption><p><italic><tp:taxon-name><tp:taxon-name-part taxon-name-part-type="genus" reg="Trogloneta">Trogloneta</tp:taxon-name-part><tp:taxon-name-part taxon-name-part-type="species" reg="yuensis">yuensis</tp:taxon-name-part></tp:taxon-name></italic> Lin &amp; Li, 2013, male left palp (<bold>A–D</bold>). <bold>A</bold> prolateral <bold>B</bold> retrolateral <bold>C</bold> apical <bold>D</bold> ventral. Abbreviations: <abbrev xmlns:xlink="http://www.w3.org/1999/xlink" xlink:title="cymbium" id="ABBRID0EZZAG" xlink:type="simple">Cy</abbrev> cymbium; <abbrev xmlns:xlink="http://www.w3.org/1999/xlink" xlink:title="cymbial conductor" id="ABBRID0E4ZAG" xlink:type="simple">CyC</abbrev> cymbial conductor; <abbrev xmlns:xlink="http://www.w3.org/1999/xlink" xlink:title="cymbial fold" id="ABBRID0EB1AG" xlink:type="simple">CyF</abbrev> cymbial fold; <abbrev xmlns:xlink="http://www.w3.org/1999/xlink" xlink:title="setae on cymbial fold" id="ABBRID0EF1AG" xlink:type="simple">CyFs</abbrev> setae on cymbial fold; <abbrev xmlns:xlink="http://www.w3.org/1999/xlink" xlink:title="cymbial process" id="ABBRID0EJ1AG" xlink:type="simple">CyP</abbrev> cymbial process; E embolus; <abbrev xmlns:xlink="http://www.w3.org/1999/xlink" xlink:title="embolic tip" id="ABBRID0EN1AG" xlink:type="simple">Et</abbrev> embolic tip; <abbrev xmlns:xlink="http://www.w3.org/1999/xlink" xlink:title="tegular apophysis" id="ABBRID0ER1AG" xlink:type="simple">TA</abbrev> tegular apophysis; <abbrev xmlns:xlink="http://www.w3.org/1999/xlink" xlink:title="patella" id="ABBRID0EV1AG" xlink:type="simple">Pa</abbrev> patella; <abbrev xmlns:xlink="http://www.w3.org/1999/xlink" xlink:title="paracymbium" id="ABBRID0EZ1AG" xlink:type="simple">PC</abbrev> paracymbium; <abbrev xmlns:xlink="http://www.w3.org/1999/xlink" xlink:title="spermatic duct" id="ABBRID0E41AG" xlink:type="simple">SD</abbrev> spermatic duct; T tegulum; <abbrev xmlns:xlink="http://www.w3.org/1999/xlink" xlink:title="tibia" id="ABBRID0EB2AG" xlink:type="simple">Ti</abbrev> tibia. Scale bars: 0.20 mm.</p></caption><graphic xmlns:xlink="http://www.w3.org/1999/xlink" xlink:href="zookeys-817-041-g007.jpg" position="float" orientation="portrait" xlink:type="simple" id="oo_256590.jpg"/></fig><fig id="F8" position="float" orientation="portrait"><label>Figure 8.</label><caption><p><italic><tp:taxon-name><tp:taxon-name-part taxon-name-part-type="genus" reg="Trogloneta">Trogloneta</tp:taxon-name-part><tp:taxon-name-part taxon-name-part-type="species" reg="yuensis">yuensis</tp:taxon-name-part></tp:taxon-name></italic> Lin &amp; Li, 2013, female epigyne (<bold>A, B</bold>) and vulva (<bold>C, D</bold> lactic acid-treated). <bold>A, C</bold> ventral <bold>B</bold> lateral <bold>D</bold> dorsal. Abbreviations: <abbrev xmlns:xlink="http://www.w3.org/1999/xlink" xlink:title="accessory gland" id="ABBRID0EH3AG" xlink:type="simple">Acc</abbrev> accessory gland; <abbrev xmlns:xlink="http://www.w3.org/1999/xlink" xlink:title="atrium" id="ABBRID0EL3AG" xlink:type="simple">At</abbrev> atrium; <abbrev xmlns:xlink="http://www.w3.org/1999/xlink" xlink:title="copulatory ducts" id="ABBRID0EP3AG" xlink:type="simple">CD</abbrev> copulatory ducts; <abbrev xmlns:xlink="http://www.w3.org/1999/xlink" xlink:title="copulatory opening" id="ABBRID0ET3AG" xlink:type="simple">CO</abbrev> copulatory opening; <abbrev xmlns:xlink="http://www.w3.org/1999/xlink" xlink:title="fertilisation ducts" id="ABBRID0EX3AG" xlink:type="simple">FD</abbrev> fertilisation ducts; S spermathecae; <abbrev xmlns:xlink="http://www.w3.org/1999/xlink" xlink:title="scape" id="ABBRID0E23AG" xlink:type="simple">Sp</abbrev> scape. Scale bars: 0.20 mm.</p></caption><graphic xmlns:xlink="http://www.w3.org/1999/xlink" xlink:href="zookeys-817-041-g008.jpg" position="float" orientation="portrait" xlink:type="simple" id="oo_256591.jpg"/></fig></tp:treatment-sec><ref-list><ref id="B11"><mixed-citation xmlns:xlink="http://www.w3.org/1999/xlink" xlink:type="simple"><person-group><name name-style="western"><surname>Ono</surname><given-names>H</given-names></name></person-group> (<year>2010</year>) <article-title>Two new spiders of the family <tp:taxon-name><tp:taxon-name-part taxon-name-part-type="family">Anapidae</tp:taxon-name-part></tp:taxon-name> and <tp:taxon-name><tp:taxon-name-part taxon-name-part-type="family">Clubionidae</tp:taxon-name-part></tp:taxon-name> (<tp:taxon-name><tp:taxon-name-part taxon-name-part-type="class">Arachnida</tp:taxon-name-part></tp:taxon-name>, <tp:taxon-name><tp:taxon-name-part taxon-name-part-type="order">Araneae</tp:taxon-name-part></tp:taxon-name>) from Japan.</article-title><source>Bulletin of the National Museum of Nature and Science Tokyo (A)</source><volume>36</volume>: <fpage>1</fpage>–<lpage>6</lpage>.</mixed-citation></ref></ref-list></tp:taxon-treatment>
