# Supplementary material for: Taxonomic review of the Asian Trogloneta species (Araneae, Mysmenidae)
Source: Zookeys. 2019 Jan 15;(817):41–60. doi: 10.3897/zookeys.817.30468 (PMC6342905; doi:10.3897/zookeys.817.30468)
Supplement: XML Treatment for Trogloneta uncata [file zookeys.817.30468-treatment4.xml]

<!DOCTYPE tp:taxon-treatment
  PUBLIC "-//TaxonX//DTD Taxonomic Treatment Publishing DTD v0 20100105//EN" "tax-treatment-NSO.dtd">
<tp:taxon-treatment xmlns:tp="http://www.plazi.org/taxpub"><tp:treatment-meta><kwd-group><label>Taxon classification</label><kwd><named-content xmlns:xlink="http://www.w3.org/1999/xlink" content-type="kingdom">Animalia</named-content></kwd><kwd><named-content xmlns:xlink="http://www.w3.org/1999/xlink" content-type="order">Araneae</named-content></kwd><kwd><named-content xmlns:xlink="http://www.w3.org/1999/xlink" content-type="family">Mysmenidae</named-content></kwd></kwd-group><mixed-citation publication-type="journal"><person-group><name><surname>Li</surname><given-names>Ya</given-names></name><name><surname>Lin</surname><given-names>Yucheng</given-names></name></person-group><article-title>Taxonomic review of the Asian <italic><tp:taxon-name><tp:taxon-name-part taxon-name-part-type="genus" reg="Trogloneta">Trogloneta</tp:taxon-name-part></tp:taxon-name></italic> species (<tp:taxon-name><tp:taxon-name-part taxon-name-part-type="order">Araneae</tp:taxon-name-part></tp:taxon-name>, <tp:taxon-name><tp:taxon-name-part taxon-name-part-type="family">Mysmenidae</tp:taxon-name-part></tp:taxon-name>)</article-title><source>Zookeys</source><day>15</day><month>1</month><year>2019</year><volume>2019</volume><issue>817</issue><fpage>41</fpage><lpage>60</lpage><pub-id pub-id-type="doi">10.3897/zookeys.817.30468</pub-id></mixed-citation></tp:treatment-meta><tp:nomenclature><tp:taxon-name>
            <tp:taxon-name-part taxon-name-part-type="genus" reg="Trogloneta">Trogloneta</tp:taxon-name-part>
            <tp:taxon-name-part taxon-name-part-type="species" reg="uncata">uncata</tp:taxon-name-part>
          </tp:taxon-name><tp:taxon-authority>Lin &amp; Li, 2013</tp:taxon-authority><xref ref-type="fig" rid="F4">Figures 4</xref><xref ref-type="fig" rid="F5">, 5</xref><tp:nomenclature-citation-list><tp:nomenclature-citation><tp:taxon-name>
                <tp:taxon-name-part taxon-name-part-type="genus" reg="Trogloneta">Trogloneta</tp:taxon-name-part>
                <tp:taxon-name-part taxon-name-part-type="species" reg="uncata">uncata</tp:taxon-name-part>
              </tp:taxon-name><comment>Lin &amp; Li, 2013b: 476, figs 23A–G, 24A–D, 25A–D.</comment></tp:nomenclature-citation></tp:nomenclature-citation-list></tp:nomenclature><tp:treatment-sec sec-type="type material" id="SECID0EEJAG"><title>Type material.</title><p>Holotype ♂ (<named-content xmlns:xlink="http://www.w3.org/1999/xlink" content-type="dwc:institutional_code" xlink:type="simple">IZCAS</named-content>) from CHINA: Yunnan Province, Nanjian County, Xiaowan Town, Huilong Mt., Banpoyan Cave (<named-content xmlns:xlink="http://www.w3.org/1999/xlink" content-type="dwc:verbatimCoordinates" xlink:type="simple"><named-content content-type="geo-json" specific-use="{&#34;type&#34;:&#34;Point&#34;,&#34;coordinates&#34;:[100.314433,24.933533]}" id="NCID0ESJAG" xlink:type="simple">24°56.012'N, 100°18.866'E</named-content></named-content>; alt. 1990 m), 25.VI.2010, C. Wang, Q. Zhao and L. Lin leg. Examined.</p></tp:treatment-sec><tp:treatment-sec sec-type="diagnosis" id="SECID0EXJAG"><title>Diagnosis.</title><p><italic><tp:taxon-name><tp:taxon-name-part taxon-name-part-type="genus" reg="Trogloneta">Trogloneta</tp:taxon-name-part><tp:taxon-name-part taxon-name-part-type="species" reg="uncata">uncata</tp:taxon-name-part></tp:taxon-name></italic> can be distinguished from Brazilian <italic><tp:taxon-name><tp:taxon-name-part taxon-name-part-type="genus" reg="Trogloneta">Trogloneta</tp:taxon-name-part></tp:taxon-name></italic> spp. (<xref ref-type="bibr" rid="B1">Brescovit and Lopardo 2008</xref>) by the globular abdomen, lack of pointed tubercle posteriorly; from the American <italic><tp:taxon-name><tp:taxon-name-part taxon-name-part-type="genus" reg="Trogloneta">T.</tp:taxon-name-part><tp:taxon-name-part taxon-name-part-type="species" reg="paradoxa">paradoxa</tp:taxon-name-part></tp:taxon-name></italic> (see <xref ref-type="bibr" rid="B3">Gertsch 1960</xref>: figs 12, 16) and the Chinese <italic><tp:taxon-name><tp:taxon-name-part taxon-name-part-type="genus" reg="Trogloneta">T.</tp:taxon-name-part><tp:taxon-name-part taxon-name-part-type="species" reg="speciosum">speciosum</tp:taxon-name-part></tp:taxon-name></italic> (Figure <xref ref-type="fig" rid="F3">3A, B</xref>), <italic><tp:taxon-name><tp:taxon-name-part taxon-name-part-type="genus" reg="Trogloneta">T.</tp:taxon-name-part><tp:taxon-name-part taxon-name-part-type="species" reg="yuensis">yuensis</tp:taxon-name-part></tp:taxon-name></italic> (Figure <xref ref-type="fig" rid="F7">7A, B</xref>), and <italic><tp:taxon-name><tp:taxon-name-part taxon-name-part-type="genus" reg="Trogloneta">T.</tp:taxon-name-part><tp:taxon-name-part taxon-name-part-type="species" reg="yunnanense">yunnanense</tp:taxon-name-part></tp:taxon-name></italic> (Figure <xref ref-type="fig" rid="F10">10A, B</xref>) by the presence of a spur-shaped cymbial process, and the stout embolus with a falcate tip (Figure <xref ref-type="fig" rid="F5">5A–D</xref>); from the European <italic><tp:taxon-name><tp:taxon-name-part taxon-name-part-type="genus" reg="Trogloneta">T.</tp:taxon-name-part><tp:taxon-name-part taxon-name-part-type="species" reg="canariensis">canariensis</tp:taxon-name-part></tp:taxon-name></italic>, the type species <italic><tp:taxon-name><tp:taxon-name-part taxon-name-part-type="genus" reg="Trogloneta">T.</tp:taxon-name-part><tp:taxon-name-part taxon-name-part-type="species" reg="granulum">granulum</tp:taxon-name-part></tp:taxon-name></italic>, and <italic><tp:taxon-name><tp:taxon-name-part taxon-name-part-type="genus" reg="Trogloneta">T.</tp:taxon-name-part><tp:taxon-name-part taxon-name-part-type="species" reg="madeirensis">madeirensis</tp:taxon-name-part></tp:taxon-name></italic> from Madeira Is. (see <xref ref-type="bibr" rid="B17">Wunderlich 1987</xref>: figs 371, 376, 383) by a stout, hooked embolus and having a cymbial process in the palpal bulb (Figure <xref ref-type="fig" rid="F5">5B–D</xref>). Female unknown.</p><fig id="F4" position="float" orientation="portrait"><label>Figure 4.</label><caption><p><italic><tp:taxon-name><tp:taxon-name-part taxon-name-part-type="genus" reg="Trogloneta">Trogloneta</tp:taxon-name-part><tp:taxon-name-part taxon-name-part-type="species" reg="uncata">uncata</tp:taxon-name-part></tp:taxon-name></italic> Lin &amp; Li, 2013, male (<bold>A–D</bold>). <bold>A–C</bold> Habitus <bold>D</bold> Prosoma (appendages omitted) <bold>A</bold> dorsal <bold>B</bold> ventral <bold>C</bold> lateral <bold>D</bold> anterior. Scale bars: 0.50 mm.</p></caption><graphic xmlns:xlink="http://www.w3.org/1999/xlink" xlink:href="zookeys-817-041-g004.jpg" position="float" orientation="portrait" xlink:type="simple" id="oo_256587.jpg"/></fig><fig id="F5" position="float" orientation="portrait"><label>Figure 5.</label><caption><p><italic><tp:taxon-name><tp:taxon-name-part taxon-name-part-type="genus" reg="Trogloneta">Trogloneta</tp:taxon-name-part><tp:taxon-name-part taxon-name-part-type="species" reg="uncata">uncata</tp:taxon-name-part></tp:taxon-name></italic> Lin &amp; Li, 2013, male left pale (<bold>A–D</bold>). <bold>A</bold> prolateral <bold>B</bold> retrolateral <bold>C</bold> apical <bold>D</bold> ventral. Abbreviations: <abbrev xmlns:xlink="http://www.w3.org/1999/xlink" xlink:title="apical apophysis" id="ABBRID0E6PAG" xlink:type="simple">AA</abbrev> apical apophysis; <abbrev xmlns:xlink="http://www.w3.org/1999/xlink" xlink:title="apical lobe" id="ABBRID0EDQAG" xlink:type="simple">AL</abbrev> apical lobe; <abbrev xmlns:xlink="http://www.w3.org/1999/xlink" xlink:title="cymbium" id="ABBRID0EHQAG" xlink:type="simple">Cy</abbrev> cymbium; <abbrev xmlns:xlink="http://www.w3.org/1999/xlink" xlink:title="cymbial conductor" id="ABBRID0ELQAG" xlink:type="simple">CyC</abbrev> cymbial conductor; <abbrev xmlns:xlink="http://www.w3.org/1999/xlink" xlink:title="setae on cymbial fold" id="ABBRID0EPQAG" xlink:type="simple">CyFs</abbrev> setae on cymbial fold; <abbrev xmlns:xlink="http://www.w3.org/1999/xlink" xlink:title="cymbial process" id="ABBRID0ETQAG" xlink:type="simple">CyP</abbrev> cymbial process; E embolus; <abbrev xmlns:xlink="http://www.w3.org/1999/xlink" xlink:title="tegular apophysis" id="ABBRID0EXQAG" xlink:type="simple">TA</abbrev> tegular apophysis; <abbrev xmlns:xlink="http://www.w3.org/1999/xlink" xlink:title="paracymbium" id="ABBRID0E2QAG" xlink:type="simple">PC</abbrev> paracymbium; <abbrev xmlns:xlink="http://www.w3.org/1999/xlink" xlink:title="spermatic duct" id="ABBRID0E6QAG" xlink:type="simple">SD</abbrev> spermatic duct; <abbrev xmlns:xlink="http://www.w3.org/1999/xlink" xlink:title="subtegulum" id="ABBRID0EDRAG" xlink:type="simple">St</abbrev> subtegulum; T tegulum; <abbrev xmlns:xlink="http://www.w3.org/1999/xlink" xlink:title="tibia" id="ABBRID0EHRAG" xlink:type="simple">Ti</abbrev> tibia. Scale bars: 0.10 mm.</p></caption><graphic xmlns:xlink="http://www.w3.org/1999/xlink" xlink:href="zookeys-817-041-g005.jpg" position="float" orientation="portrait" xlink:type="simple" id="oo_256588.jpg"/></fig></tp:treatment-sec><tp:treatment-sec sec-type="distribution" id="SECID0EQRAG"><title>Distribution.</title><p>China (Yunnan).</p></tp:treatment-sec><tp:treatment-sec><!--Section generated to contain objects referenced in tp:taxon-treatment.--><fig id="F3" position="float" orientation="portrait"><label>Figure 3.</label><caption><p><italic><tp:taxon-name><tp:taxon-name-part taxon-name-part-type="genus" reg="Trogloneta">Trogloneta</tp:taxon-name-part><tp:taxon-name-part taxon-name-part-type="species" reg="speciosum">speciosum</tp:taxon-name-part></tp:taxon-name></italic> Lin &amp; Li, 2008, male (<bold>A–D</bold>) and female (<bold>E–G</bold>). <bold>A, B</bold> Left palp <bold>C, D</bold> Embolic division <bold>E, F</bold> Epigyne <bold>G</bold> Vulva. <bold>A</bold> prolateral <bold>B</bold> retrolateral <bold>C, G</bold> dorsal <bold>D, F</bold> ventral <bold>E</bold> lateral. Abbreviations: <abbrev xmlns:xlink="http://www.w3.org/1999/xlink" xlink:title="atrium" id="ABBRID0EYEAG" xlink:type="simple">At</abbrev> atrium; <abbrev xmlns:xlink="http://www.w3.org/1999/xlink" xlink:title="copulatory ducts" id="ABBRID0E3EAG" xlink:type="simple">CD</abbrev> copulatory ducts; <abbrev xmlns:xlink="http://www.w3.org/1999/xlink" xlink:title="copulatory opening" id="ABBRID0EAFAG" xlink:type="simple">CO</abbrev> copulatory opening; <abbrev xmlns:xlink="http://www.w3.org/1999/xlink" xlink:title="conductor" id="ABBRID0EEFAG" xlink:type="simple">Co</abbrev> conductor; <abbrev xmlns:xlink="http://www.w3.org/1999/xlink" xlink:title="cymbium" id="ABBRID0EIFAG" xlink:type="simple">Cy</abbrev> cymbium; <abbrev xmlns:xlink="http://www.w3.org/1999/xlink" xlink:title="cymbial conductor" id="ABBRID0EMFAG" xlink:type="simple">CyC</abbrev> cymbial conductor; <abbrev xmlns:xlink="http://www.w3.org/1999/xlink" xlink:title="cymbial fold" id="ABBRID0EQFAG" xlink:type="simple">CyF</abbrev> cymbial fold; <abbrev xmlns:xlink="http://www.w3.org/1999/xlink" xlink:title="setae on cymbial fold" id="ABBRID0EUFAG" xlink:type="simple">CyFs</abbrev> setae on cymbial fold; <abbrev xmlns:xlink="http://www.w3.org/1999/xlink" xlink:title="cymbial process" id="ABBRID0EYFAG" xlink:type="simple">CyP</abbrev> cymbial process; E embolus; <abbrev xmlns:xlink="http://www.w3.org/1999/xlink" xlink:title="embolic tip" id="ABBRID0E3FAG" xlink:type="simple">Et</abbrev> embolic tip; S spermathecae, <abbrev xmlns:xlink="http://www.w3.org/1999/xlink" xlink:title="spermatic duct" id="ABBRID0EAGAG" xlink:type="simple">SD</abbrev> spermatic duct; <abbrev xmlns:xlink="http://www.w3.org/1999/xlink" xlink:title="scape" id="ABBRID0EEGAG" xlink:type="simple">Sp</abbrev> scape; T tegulum, <abbrev xmlns:xlink="http://www.w3.org/1999/xlink" xlink:title="tegular apophysis" id="ABBRID0EIGAG" xlink:type="simple">TA</abbrev> tegular apophysis; <abbrev xmlns:xlink="http://www.w3.org/1999/xlink" xlink:title="tibia" id="ABBRID0EMGAG" xlink:type="simple">Ti</abbrev> tibia. Scale bars: 0.20 mm (<bold>A, B, E–G)</bold>; 0.10 mm (<bold>C, D)</bold>.</p></caption><graphic xmlns:xlink="http://www.w3.org/1999/xlink" xlink:href="zookeys-817-041-g003.jpg" position="float" orientation="portrait" xlink:type="simple" id="oo_256586.jpg"/></fig><fig id="F7" position="float" orientation="portrait"><label>Figure 7.</label><caption><p><italic><tp:taxon-name><tp:taxon-name-part taxon-name-part-type="genus" reg="Trogloneta">Trogloneta</tp:taxon-name-part><tp:taxon-name-part taxon-name-part-type="species" reg="yuensis">yuensis</tp:taxon-name-part></tp:taxon-name></italic> Lin &amp; Li, 2013, male left palp (<bold>A–D</bold>). <bold>A</bold> prolateral <bold>B</bold> retrolateral <bold>C</bold> apical <bold>D</bold> ventral. Abbreviations: <abbrev xmlns:xlink="http://www.w3.org/1999/xlink" xlink:title="cymbium" id="ABBRID0EZZAG" xlink:type="simple">Cy</abbrev> cymbium; <abbrev xmlns:xlink="http://www.w3.org/1999/xlink" xlink:title="cymbial conductor" id="ABBRID0E4ZAG" xlink:type="simple">CyC</abbrev> cymbial conductor; <abbrev xmlns:xlink="http://www.w3.org/1999/xlink" xlink:title="cymbial fold" id="ABBRID0EB1AG" xlink:type="simple">CyF</abbrev> cymbial fold; <abbrev xmlns:xlink="http://www.w3.org/1999/xlink" xlink:title="setae on cymbial fold" id="ABBRID0EF1AG" xlink:type="simple">CyFs</abbrev> setae on cymbial fold; <abbrev xmlns:xlink="http://www.w3.org/1999/xlink" xlink:title="cymbial process" id="ABBRID0EJ1AG" xlink:type="simple">CyP</abbrev> cymbial process; E embolus; <abbrev xmlns:xlink="http://www.w3.org/1999/xlink" xlink:title="embolic tip" id="ABBRID0EN1AG" xlink:type="simple">Et</abbrev> embolic tip; <abbrev xmlns:xlink="http://www.w3.org/1999/xlink" xlink:title="tegular apophysis" id="ABBRID0ER1AG" xlink:type="simple">TA</abbrev> tegular apophysis; <abbrev xmlns:xlink="http://www.w3.org/1999/xlink" xlink:title="patella" id="ABBRID0EV1AG" xlink:type="simple">Pa</abbrev> patella; <abbrev xmlns:xlink="http://www.w3.org/1999/xlink" xlink:title="paracymbium" id="ABBRID0EZ1AG" xlink:type="simple">PC</abbrev> paracymbium; <abbrev xmlns:xlink="http://www.w3.org/1999/xlink" xlink:title="spermatic duct" id="ABBRID0E41AG" xlink:type="simple">SD</abbrev> spermatic duct; T tegulum; <abbrev xmlns:xlink="http://www.w3.org/1999/xlink" xlink:title="tibia" id="ABBRID0EB2AG" xlink:type="simple">Ti</abbrev> tibia. Scale bars: 0.20 mm.</p></caption><graphic xmlns:xlink="http://www.w3.org/1999/xlink" xlink:href="zookeys-817-041-g007.jpg" position="float" orientation="portrait" xlink:type="simple" id="oo_256590.jpg"/></fig><fig id="F10" position="float" orientation="portrait"><label>Figure 10.</label><caption><p><italic><tp:taxon-name><tp:taxon-name-part taxon-name-part-type="genus" reg="Trogloneta">Trogloneta</tp:taxon-name-part><tp:taxon-name-part taxon-name-part-type="species" reg="yunnanense">yunnanense</tp:taxon-name-part></tp:taxon-name></italic> (Song &amp; Zhu, 1994) comb. n., male left palp (<bold>A–D</bold>). <bold>A</bold> prolateral <bold>B</bold> retrolateral <bold>C</bold> dorsal <bold>D</bold> ventral. Abbreviations: <abbrev xmlns:xlink="http://www.w3.org/1999/xlink" xlink:title="cymbium" id="ABBRID0ETQBG" xlink:type="simple">Cy</abbrev> cymbium; <abbrev xmlns:xlink="http://www.w3.org/1999/xlink" xlink:title="cymbial conductor" id="ABBRID0EXQBG" xlink:type="simple">CyC</abbrev> cymbial conductor; <abbrev xmlns:xlink="http://www.w3.org/1999/xlink" xlink:title="cymbial fold" id="ABBRID0E2QBG" xlink:type="simple">CyF</abbrev> cymbial fold; <abbrev xmlns:xlink="http://www.w3.org/1999/xlink" xlink:title="setae on cymbial fold" id="ABBRID0E6QBG" xlink:type="simple">CyFs</abbrev> setae on cymbial fold; <abbrev xmlns:xlink="http://www.w3.org/1999/xlink" xlink:title="cymbial process" id="ABBRID0EDRBG" xlink:type="simple">CyP</abbrev> cymbial process; E embolus; <abbrev xmlns:xlink="http://www.w3.org/1999/xlink" xlink:title="embolic tip" id="ABBRID0EHRBG" xlink:type="simple">Et</abbrev> embolic tip; <abbrev xmlns:xlink="http://www.w3.org/1999/xlink" xlink:title="tegular apophysis" id="ABBRID0ELRBG" xlink:type="simple">TA</abbrev> tegular apophysis; <abbrev xmlns:xlink="http://www.w3.org/1999/xlink" xlink:title="patella" id="ABBRID0EPRBG" xlink:type="simple">Pa</abbrev> patella; <abbrev xmlns:xlink="http://www.w3.org/1999/xlink" xlink:title="paracymbium" id="ABBRID0ETRBG" xlink:type="simple">PC</abbrev> paracymbium; <abbrev xmlns:xlink="http://www.w3.org/1999/xlink" xlink:title="spermatic duct" id="ABBRID0EXRBG" xlink:type="simple">SD</abbrev> spermatic duct; T tegulum; <abbrev xmlns:xlink="http://www.w3.org/1999/xlink" xlink:title="tibia" id="ABBRID0E2RBG" xlink:type="simple">Ti</abbrev> tibia. Scale bars: 0.20 mm.</p></caption><graphic xmlns:xlink="http://www.w3.org/1999/xlink" xlink:href="zookeys-817-041-g010.jpg" position="float" orientation="portrait" xlink:type="simple" id="oo_256593.jpg"/></fig></tp:treatment-sec><ref-list><ref id="B1"><mixed-citation xmlns:xlink="http://www.w3.org/1999/xlink" xlink:type="simple"><person-group><name name-style="western"><surname>Brescovit</surname><given-names>AD</given-names></name><name name-style="western"><surname>Lopardo</surname><given-names>L</given-names></name></person-group> (<year>2008</year>) <article-title>The first record on the spider genus <italic><tp:taxon-name><tp:taxon-name-part taxon-name-part-type="genus">Trogloneta</tp:taxon-name-part></tp:taxon-name></italic> Simon in the southern hemisphere (<tp:taxon-name><tp:taxon-name-part taxon-name-part-type="order">Araneae</tp:taxon-name-part></tp:taxon-name>, <tp:taxon-name><tp:taxon-name-part taxon-name-part-type="family">Mysmenidae</tp:taxon-name-part></tp:taxon-name>), with descriptions of three new species from Brazil and remarks on the morphology.</article-title><source>Acta Zoologica, Stockholm</source><volume>89</volume>: <fpage>93</fpage>–<lpage>106</lpage>. <ext-link xlink:type="simple" ext-link-type="doi" xlink:href="10.1111/j.1463-6395.2007.00296.x">https://doi.org/10.1111/j.1463-6395.2007.00296.x</ext-link></mixed-citation></ref><ref id="B3"><mixed-citation xmlns:xlink="http://www.w3.org/1999/xlink" xlink:type="simple"><person-group><name name-style="western"><surname>Gertsch</surname><given-names>WJ</given-names></name></person-group> (<year>1960</year>) <article-title>Descriptions of American spiders of the family <tp:taxon-name><tp:taxon-name-part taxon-name-part-type="family">Symphytognathidae</tp:taxon-name-part></tp:taxon-name>.</article-title><source>American Museum Novitates</source><volume>1981</volume>: <fpage>1</fpage>–<lpage>40</lpage>.</mixed-citation></ref><ref id="B17"><mixed-citation xmlns:xlink="http://www.w3.org/1999/xlink" xlink:type="simple"><person-group><name name-style="western"><surname>Wunderlich</surname><given-names>J</given-names></name></person-group> (<year>1987</year>) <source>Die Spinnen der Kanarischen Inseln und Madeiras: Adaptive Radiation, Biogeographie, Revisionen und Neubeschreibungen.</source><publisher-name>Triops</publisher-name>, <publisher-loc>Langen</publisher-loc>, <size units="page">435 pp</size>.</mixed-citation></ref></ref-list></tp:taxon-treatment>
