# Supplementary material for: Taxonomic review of the Asian Trogloneta species (Araneae, Mysmenidae)
Source: Zookeys. 2019 Jan 15;(817):41–60. doi: 10.3897/zookeys.817.30468 (PMC6342905; doi:10.3897/zookeys.817.30468)
Supplement: XML Treatment for Trogloneta yuensis [file zookeys.817.30468-treatment5.xml]

<!DOCTYPE tp:taxon-treatment
  PUBLIC "-//TaxonX//DTD Taxonomic Treatment Publishing DTD v0 20100105//EN" "tax-treatment-NSO.dtd">
<tp:taxon-treatment xmlns:tp="http://www.plazi.org/taxpub"><tp:treatment-meta><kwd-group><label>Taxon classification</label><kwd><named-content xmlns:xlink="http://www.w3.org/1999/xlink" content-type="kingdom">Animalia</named-content></kwd><kwd><named-content xmlns:xlink="http://www.w3.org/1999/xlink" content-type="order">Araneae</named-content></kwd><kwd><named-content xmlns:xlink="http://www.w3.org/1999/xlink" content-type="family">Mysmenidae</named-content></kwd></kwd-group><mixed-citation publication-type="journal"><person-group><name><surname>Li</surname><given-names>Ya</given-names></name><name><surname>Lin</surname><given-names>Yucheng</given-names></name></person-group><article-title>Taxonomic review of the Asian <italic><tp:taxon-name><tp:taxon-name-part taxon-name-part-type="genus" reg="Trogloneta">Trogloneta</tp:taxon-name-part></tp:taxon-name></italic> species (<tp:taxon-name><tp:taxon-name-part taxon-name-part-type="order">Araneae</tp:taxon-name-part></tp:taxon-name>, <tp:taxon-name><tp:taxon-name-part taxon-name-part-type="family">Mysmenidae</tp:taxon-name-part></tp:taxon-name>)</article-title><source>Zookeys</source><day>15</day><month>1</month><year>2019</year><volume>2019</volume><issue>817</issue><fpage>41</fpage><lpage>60</lpage><pub-id pub-id-type="doi">10.3897/zookeys.817.30468</pub-id></mixed-citation></tp:treatment-meta><tp:nomenclature><tp:taxon-name>
            <tp:taxon-name-part taxon-name-part-type="genus" reg="Trogloneta">Trogloneta</tp:taxon-name-part>
            <tp:taxon-name-part taxon-name-part-type="species" reg="yuensis">yuensis</tp:taxon-name-part>
          </tp:taxon-name><tp:taxon-authority>Lin &amp; Li, 2013</tp:taxon-authority><xref ref-type="fig" rid="F6">Figures 6</xref><xref ref-type="fig" rid="F7">, 7</xref><xref ref-type="fig" rid="F8">, 8</xref><!--PageBreak--><!--PageBreak--><tp:nomenclature-citation-list><tp:nomenclature-citation><tp:taxon-name>
                <tp:taxon-name-part taxon-name-part-type="genus" reg="Trogloneta">Trogloneta</tp:taxon-name-part>
                <tp:taxon-name-part taxon-name-part-type="species" reg="yuensis">yuensis</tp:taxon-name-part>
              </tp:taxon-name><comment>Lin &amp; Li, 2013a: 43, figs 8A–E, 9A–B, 10A–F, 11A–B, 12A–E.</comment></tp:nomenclature-citation></tp:nomenclature-citation-list></tp:nomenclature><tp:treatment-sec sec-type="type material" id="SECID0EUTAG"><title>Type material.</title><p>Holotype ♂ (<named-content xmlns:xlink="http://www.w3.org/1999/xlink" content-type="dwc:institutional_code" xlink:type="simple">NHMSU</named-content>) from CHINA: Chongqing City, Beibei District, Jinyun Mt., Guankou (<named-content xmlns:xlink="http://www.w3.org/1999/xlink" content-type="dwc:verbatimCoordinates" xlink:type="simple"><named-content content-type="geo-json" specific-use="{&#34;type&#34;:&#34;Point&#34;,&#34;coordinates&#34;:[106.396850,29.837683]}" id="NCID0ECUAG" xlink:type="simple">29°50.261'N, 106°23.811'E</named-content></named-content>; alt. 531 m), 5-IV-2010, by sieving, Z. Zhang leg. Examined.</p></tp:treatment-sec><tp:treatment-sec sec-type="material" id="SECID0EHUAG"><title>Other material.</title><p>5♂, 6♀ (<named-content xmlns:xlink="http://www.w3.org/1999/xlink" content-type="dwc:institutional_code" xlink:type="simple">NHMSU</named-content>) from CHINA: Hunan Province, Changsha City, Yuelu District, Yuelu Mt. Parkland, (<named-content xmlns:xlink="http://www.w3.org/1999/xlink" content-type="dwc:verbatimCoordinates" xlink:type="simple"><named-content content-type="geo-json" specific-use="{&#34;type&#34;:&#34;Point&#34;,&#34;coordinates&#34;:[112.942100,28.186850]}" id="NCID0EVUAG" xlink:type="simple">112°56.526'E, 28°11.211'N</named-content></named-content>; alt. 163 m), 19-IV-2018, by sieving, G. Zhou leg.</p></tp:treatment-sec><tp:treatment-sec sec-type="diagnosis" id="SECID0E1UAG"><title>Diagnosis.</title><p><italic><tp:taxon-name><tp:taxon-name-part taxon-name-part-type="genus" reg="Trogloneta">Trogloneta</tp:taxon-name-part><tp:taxon-name-part taxon-name-part-type="species" reg="yuensis">yuensis</tp:taxon-name-part></tp:taxon-name></italic> differs from most congeners except the Brazilian <italic><tp:taxon-name><tp:taxon-name-part taxon-name-part-type="genus" reg="Trogloneta">Trogloneta</tp:taxon-name-part></tp:taxon-name></italic> species and <italic><tp:taxon-name><tp:taxon-name-part taxon-name-part-type="genus" reg="Trogloneta">T.</tp:taxon-name-part><tp:taxon-name-part taxon-name-part-type="species" reg="speciosum">speciosum</tp:taxon-name-part></tp:taxon-name></italic> by the presence of pointed tubercle on abdomen dorso-posteriorly (Figure <xref ref-type="fig" rid="F6">6A, B, E, F</xref>). It differs from Brazilian <italic><tp:taxon-name><tp:taxon-name-part taxon-name-part-type="genus" reg="Trogloneta">Trogloneta</tp:taxon-name-part></tp:taxon-name></italic> spp. (see <xref ref-type="bibr" rid="B1">Brescovit and Lopardo 2008</xref>: figs 1D–J, 2C–I, 2K–N) by the presence a large cymbial process of palp and a long epigynal scape (Figs <xref ref-type="fig" rid="F7">7A–C</xref>, <xref ref-type="fig" rid="F8">8A–D</xref>); from <italic><tp:taxon-name><tp:taxon-name-part taxon-name-part-type="genus" reg="Trogloneta">T.</tp:taxon-name-part><tp:taxon-name-part taxon-name-part-type="species" reg="speciosum">speciosum</tp:taxon-name-part></tp:taxon-name></italic> by the larger body size, distinctly stretched cymbial conductor, and long epigynal scape (Figs <xref ref-type="fig" rid="F7">7A–C</xref>, <xref ref-type="fig" rid="F8">8A–D</xref>). It is most similar to <italic><tp:taxon-name><tp:taxon-name-part taxon-name-part-type="genus" reg="Trogloneta">T.</tp:taxon-name-part><tp:taxon-name-part taxon-name-part-type="species" reg="nojimai">nojimai</tp:taxon-name-part></tp:taxon-name></italic> in the male palpal structure and the epigynal configuration, but can be distinguished from the latter by the pointed abdomen dorso-posteriorly, a hooked embolic end, a large cymbial process, and the clavate spermethecae (Figs <xref ref-type="fig" rid="F7">7A–C</xref>, <xref ref-type="fig" rid="F8">8A–D</xref>).</p><fig id="F6" position="float" orientation="portrait"><label>Figure 6.</label><caption><p><italic><tp:taxon-name><tp:taxon-name-part taxon-name-part-type="genus" reg="Trogloneta">Trogloneta</tp:taxon-name-part><tp:taxon-name-part taxon-name-part-type="species" reg="yuensis">yuensis</tp:taxon-name-part></tp:taxon-name></italic> Lin &amp; Li, 2013, male habitus (<bold>A, C, E</bold>) and female habitus (<bold>B, D, F</bold>). <bold>A, B</bold> dorsal <bold>C–D</bold> ventral <bold>E–F</bold> lateral. Scale bars: 0.50 mm.</p></caption><graphic xmlns:xlink="http://www.w3.org/1999/xlink" xlink:href="zookeys-817-041-g006.jpg" position="float" orientation="portrait" xlink:type="simple" id="oo_256589.jpg"/></fig><fig id="F7" position="float" orientation="portrait"><label>Figure 7.</label><caption><p><italic><tp:taxon-name><tp:taxon-name-part taxon-name-part-type="genus" reg="Trogloneta">Trogloneta</tp:taxon-name-part><tp:taxon-name-part taxon-name-part-type="species" reg="yuensis">yuensis</tp:taxon-name-part></tp:taxon-name></italic> Lin &amp; Li, 2013, male left palp (<bold>A–D</bold>). <bold>A</bold> prolateral <bold>B</bold> retrolateral <bold>C</bold> apical <bold>D</bold> ventral. Abbreviations: <abbrev xmlns:xlink="http://www.w3.org/1999/xlink" xlink:title="cymbium" id="ABBRID0EZZAG" xlink:type="simple">Cy</abbrev> cymbium; <abbrev xmlns:xlink="http://www.w3.org/1999/xlink" xlink:title="cymbial conductor" id="ABBRID0E4ZAG" xlink:type="simple">CyC</abbrev> cymbial conductor; <abbrev xmlns:xlink="http://www.w3.org/1999/xlink" xlink:title="cymbial fold" id="ABBRID0EB1AG" xlink:type="simple">CyF</abbrev> cymbial fold; <abbrev xmlns:xlink="http://www.w3.org/1999/xlink" xlink:title="setae on cymbial fold" id="ABBRID0EF1AG" xlink:type="simple">CyFs</abbrev> setae on cymbial fold; <abbrev xmlns:xlink="http://www.w3.org/1999/xlink" xlink:title="cymbial process" id="ABBRID0EJ1AG" xlink:type="simple">CyP</abbrev> cymbial process; E embolus; <abbrev xmlns:xlink="http://www.w3.org/1999/xlink" xlink:title="embolic tip" id="ABBRID0EN1AG" xlink:type="simple">Et</abbrev> embolic tip; <abbrev xmlns:xlink="http://www.w3.org/1999/xlink" xlink:title="tegular apophysis" id="ABBRID0ER1AG" xlink:type="simple">TA</abbrev> tegular apophysis; <abbrev xmlns:xlink="http://www.w3.org/1999/xlink" xlink:title="patella" id="ABBRID0EV1AG" xlink:type="simple">Pa</abbrev> patella; <abbrev xmlns:xlink="http://www.w3.org/1999/xlink" xlink:title="paracymbium" id="ABBRID0EZ1AG" xlink:type="simple">PC</abbrev> paracymbium; <abbrev xmlns:xlink="http://www.w3.org/1999/xlink" xlink:title="spermatic duct" id="ABBRID0E41AG" xlink:type="simple">SD</abbrev> spermatic duct; T tegulum; <abbrev xmlns:xlink="http://www.w3.org/1999/xlink" xlink:title="tibia" id="ABBRID0EB2AG" xlink:type="simple">Ti</abbrev> tibia. Scale bars: 0.20 mm.</p></caption><graphic xmlns:xlink="http://www.w3.org/1999/xlink" xlink:href="zookeys-817-041-g007.jpg" position="float" orientation="portrait" xlink:type="simple" id="oo_256590.jpg"/></fig><fig id="F8" position="float" orientation="portrait"><label>Figure 8.</label><caption><p><italic><tp:taxon-name><tp:taxon-name-part taxon-name-part-type="genus" reg="Trogloneta">Trogloneta</tp:taxon-name-part><tp:taxon-name-part taxon-name-part-type="species" reg="yuensis">yuensis</tp:taxon-name-part></tp:taxon-name></italic> Lin &amp; Li, 2013, female epigyne (<bold>A, B</bold>) and vulva (<bold>C, D</bold> lactic acid-treated). <bold>A, C</bold> ventral <bold>B</bold> lateral <bold>D</bold> dorsal. Abbreviations: <abbrev xmlns:xlink="http://www.w3.org/1999/xlink" xlink:title="accessory gland" id="ABBRID0EH3AG" xlink:type="simple">Acc</abbrev> accessory gland; <abbrev xmlns:xlink="http://www.w3.org/1999/xlink" xlink:title="atrium" id="ABBRID0EL3AG" xlink:type="simple">At</abbrev> atrium; <abbrev xmlns:xlink="http://www.w3.org/1999/xlink" xlink:title="copulatory ducts" id="ABBRID0EP3AG" xlink:type="simple">CD</abbrev> copulatory ducts; <abbrev xmlns:xlink="http://www.w3.org/1999/xlink" xlink:title="copulatory opening" id="ABBRID0ET3AG" xlink:type="simple">CO</abbrev> copulatory opening; <abbrev xmlns:xlink="http://www.w3.org/1999/xlink" xlink:title="fertilisation ducts" id="ABBRID0EX3AG" xlink:type="simple">FD</abbrev> fertilisation ducts; S spermathecae; <abbrev xmlns:xlink="http://www.w3.org/1999/xlink" xlink:title="scape" id="ABBRID0E23AG" xlink:type="simple">Sp</abbrev> scape. Scale bars: 0.20 mm.</p></caption><graphic xmlns:xlink="http://www.w3.org/1999/xlink" xlink:href="zookeys-817-041-g008.jpg" position="float" orientation="portrait" xlink:type="simple" id="oo_256591.jpg"/></fig></tp:treatment-sec><tp:treatment-sec sec-type="New morphological data" id="SECID0EE4AG"><title>New morphological data.</title><p><bold>Male. <italic>Measurements</italic></bold>: total length 1.08. Prosoma 0.46 long, 0.45 wide, 0.60 high. Clypeus 0.32 high. Sternum 0.31 long, 0.30 wide. Opisthosoma 0.57 long, 0.55 wide, 0.98 high. Length of legs: I 1.45 (0.44, 0.17, 0.33, 0.29, 0.22); II 1.17 (0.39, 0.16, 0.23, 0.23, 0.16); III 1.00 (0.30, 0.13, 0.22, 0.18, 0.17); IV 1.18 (0.37, 0.15, 0.26, 0.22, 0.18). Legs formula: I-II-IV-III.</p><p><bold><italic>Somatic characters</italic></bold> (Figure <xref ref-type="fig" rid="F6">6A, C, E</xref>). <italic>Coloration</italic>: carapace black centrally and marginally, thoracic region dim yellow. Clypeus black. Sternum pale yellow, with a pair of shoulder dark speckles. Abdomen pale yellow, modified by irregular dark spots. <italic>Prosoma</italic>: carapace sub-round dorsally, conical laterally. Cephalic pars sharply raised, slope forward and backward. Ocular area at apex. <abbrev xmlns:xlink="http://www.w3.org/1999/xlink" xlink:title="anterior median eyes" id="ABBRID0EG5AG" xlink:type="simple">AME</abbrev> black, others white. <abbrev xmlns:xlink="http://www.w3.org/1999/xlink" xlink:title="anterior median eyes" id="ABBRID0EK5AG" xlink:type="simple">AME</abbrev><!--PageBreak--><!--PageBreak--><!--PageBreak-->smallest, <abbrev xmlns:xlink="http://www.w3.org/1999/xlink" xlink:title="anterior lateral eyes" id="ABBRID0ES5AG" xlink:type="simple">ALE</abbrev> largest. <abbrev xmlns:xlink="http://www.w3.org/1999/xlink" xlink:title="anterior lateral eyes" id="ABBRID0EW5AG" xlink:type="simple">ALE</abbrev>&gt;<abbrev xmlns:xlink="http://www.w3.org/1999/xlink" xlink:title="posterior lateral eyes" id="ABBRID0E15AG" xlink:type="simple">PLE</abbrev>&gt;<abbrev xmlns:xlink="http://www.w3.org/1999/xlink" xlink:title="posterior median eyes" id="ABBRID0E55AG" xlink:type="simple">PME</abbrev>&gt;<abbrev xmlns:xlink="http://www.w3.org/1999/xlink" xlink:title="anterior median eyes" id="ABBRID0EC6AG" xlink:type="simple">AME</abbrev>. ARE and PRE distinctly procurved. Chelicerae pale yellow, shorter than endites, fang furrow with two promarginal and a single retromarginal teeth. Labium pale, triangular, no fused to sternum. Sternum cordiform, truncated posteriorly. <bold><italic>Legs</italic></bold>: each segments pale yellow, except tarsi, other segments modified by grey rings distally. A subdistal sclerotized femoral spot on leg I ventrally, but none on leg II. A clasping macroseta on metatarsus I submesial prolaterally. A dorsal seta on each patella distally and tibia proximally. Three trichobothria on tibiae I, II, and IV respectively, but four on tibia III. All metatarsi and tarsi lack trichobothrium. <bold><italic>Opisthosoma</italic></bold>: elliptic dorsally, triangular laterally, with a tubercle dorso-posteriorly. Spinnerets at lowest position, the anterior ones black, and the posterior ones pale. Colulus small, tongue-shaped. Anal tubercle pale. <bold><italic>Palp</italic></bold> (Figure <xref ref-type="fig" rid="F7">7A–D</xref>): larger than half carapace, strongly sclerotized. Femur 2.5× as long as patella. Patella short. Tibia wider than long, conical, bears a dorsal trichobothrium and a few long setae ventro-marginally. Cymbium large, paracymbium flattened, bears dense long setae. A long cymbial process (aquiline distally, constricted proximally) arisen from inner side subdistal margin of cymbium. Cymbial fold distinct, with long setae. Cymbial conductor extended distally, membranous, attaching with a cluster of setae. Tegulum smooth. Spermatic duct long, visible through subtegulum. A long, fingerlike apophysis derives from the junction between tegulum and subtegulum. Embolus long, arched, gradually tapering to form a hooked end. Embolic end with accessory membrane, hidden behind cymbial conductor.</p><p><bold>Female. <italic>Measurements</italic></bold>: Total length 1.32. Prosoma 0.52 long, 0.49 wide, 0.46 high. Clypeus 0.15 high. Sternum 0.34 long, 0.33 wide. Opisthosoma 0.92 long, 0.88 wide, 1.13 high. Length of legs: I 1.64 (0.53, 0.19, 0.36, 0.31, 0.25); II 1.39 (0.44, 0.18, 0.30, 0.25, 0.22); III 1.15 (0.35, 0.15, 0.25, 0.21, 0.19); IV 1.32 (0.42, 0.17, 0.28, 0.24, 0.21). <bold><italic>Somatic characters</italic></bold> (Figure <xref ref-type="fig" rid="F6">6B, D, F</xref>) as in male, but larger size and lighter colour than male, ocular area more anterior than in male. <bold><italic>Epigyne</italic></bold> (Figure <xref ref-type="fig" rid="F8">8A–D</xref>): Epigynal area elevated ventrally. A long and narrow scape curving basally, copulatory opening at scape distally (Figure <xref ref-type="fig" rid="F8">8B</xref>). Epigynal plate transversely rugose (Figure <xref ref-type="fig" rid="F8">8A, C</xref>). Inner vulval structure peculiar (Figure <xref ref-type="fig" rid="F8">8D</xref>). Copulatory ducts long and bell-shaped proximally (Figure <xref ref-type="fig" rid="F8">8D</xref>), most duct areas translucent and coiled around the spermathecae (Figure <xref ref-type="fig" rid="F8">8C, D</xref>). Atrium broad, subquadrate. Spermathecae clavate, curved. Fertilisation ducts stem from the spermathecae baso-dorsally (Figure <xref ref-type="fig" rid="F8">8D</xref>). Inside accessory gland connected with the base of spermathecae ventrally (Figure <xref ref-type="fig" rid="F8">8C</xref>).</p></tp:treatment-sec><tp:treatment-sec sec-type="remarks" id="SECID0ERBBG"><title>Remarks.</title><p>The species is original described on the basis of only a male specimen from Jinyun Mt. of Chongqing City that was donated by Prof Zhisheng Zhang (Southwest University in Chongqing, China) (<xref ref-type="bibr" rid="B8">Lin and Li 2013a</xref>). Since then, we have conducted two supplementary collections in the type locality, and not obtained female samples. During 2018, when Mr Guchun Zhou (Hunan Normal University in Changsha, China) was investigating the spider diversity of Yuelu Mt in Changsha City, a large number of samples of this species were obtained by sieving the surface deciduous layers. He presented us with some material for this study.</p></tp:treatment-sec><tp:treatment-sec sec-type="distribution" id="SECID0E2BBG"><title>Distribution.</title><p>China (Chongqing, Hunan).</p><!--PageBreak--><!--PageBreak--></tp:treatment-sec><ref-list><ref id="B1"><mixed-citation xmlns:xlink="http://www.w3.org/1999/xlink" xlink:type="simple"><person-group><name name-style="western"><surname>Brescovit</surname><given-names>AD</given-names></name><name name-style="western"><surname>Lopardo</surname><given-names>L</given-names></name></person-group> (<year>2008</year>) <article-title>The first record on the spider genus <italic><tp:taxon-name><tp:taxon-name-part taxon-name-part-type="genus">Trogloneta</tp:taxon-name-part></tp:taxon-name></italic> Simon in the southern hemisphere (<tp:taxon-name><tp:taxon-name-part taxon-name-part-type="order">Araneae</tp:taxon-name-part></tp:taxon-name>, <tp:taxon-name><tp:taxon-name-part taxon-name-part-type="family">Mysmenidae</tp:taxon-name-part></tp:taxon-name>), with descriptions of three new species from Brazil and remarks on the morphology.</article-title><source>Acta Zoologica, Stockholm</source><volume>89</volume>: <fpage>93</fpage>–<lpage>106</lpage>. <ext-link xlink:type="simple" ext-link-type="doi" xlink:href="10.1111/j.1463-6395.2007.00296.x">https://doi.org/10.1111/j.1463-6395.2007.00296.x</ext-link></mixed-citation></ref><ref id="B8"><mixed-citation xmlns:xlink="http://www.w3.org/1999/xlink" xlink:type="simple"><person-group><name name-style="western"><surname>Lin</surname><given-names>Y</given-names></name><name name-style="western"><surname>Li</surname><given-names>S</given-names></name></person-group> (<year>2013a</year>) <article-title>Two new species of the genera <italic><tp:taxon-name><tp:taxon-name-part taxon-name-part-type="genus">Mysmena</tp:taxon-name-part></tp:taxon-name></italic> and <italic><tp:taxon-name><tp:taxon-name-part taxon-name-part-type="genus">Trogloneta</tp:taxon-name-part></tp:taxon-name></italic> (<tp:taxon-name><tp:taxon-name-part taxon-name-part-type="family">Mysmenidae</tp:taxon-name-part></tp:taxon-name>, <tp:taxon-name><tp:taxon-name-part taxon-name-part-type="order">Araneae</tp:taxon-name-part></tp:taxon-name>) from southwestern China.</article-title><source>ZooKeys</source><volume>303</volume>: <fpage>33</fpage>–<lpage>51</lpage>. <ext-link xlink:type="simple" ext-link-type="doi" xlink:href="10.3897/zookeys.303.4808">https://doi.org/10.3897/zookeys.303.4808</ext-link></mixed-citation></ref></ref-list></tp:taxon-treatment>
