# Supplementary material for: Taxonomic review of the Asian Trogloneta species (Araneae, Mysmenidae)
Source: Zookeys. 2019 Jan 15;(817):41–60. doi: 10.3897/zookeys.817.30468 (PMC6342905; doi:10.3897/zookeys.817.30468)
Supplement: XML Treatment for Trogloneta yunnanense [file zookeys.817.30468-treatment6.xml]

<!DOCTYPE tp:taxon-treatment
  PUBLIC "-//TaxonX//DTD Taxonomic Treatment Publishing DTD v0 20100105//EN" "tax-treatment-NSO.dtd">
<tp:taxon-treatment xmlns:tp="http://www.plazi.org/taxpub"><tp:treatment-meta><kwd-group><label>Taxon classification</label><kwd><named-content xmlns:xlink="http://www.w3.org/1999/xlink" content-type="kingdom">Animalia</named-content></kwd><kwd><named-content xmlns:xlink="http://www.w3.org/1999/xlink" content-type="order">Araneae</named-content></kwd><kwd><named-content xmlns:xlink="http://www.w3.org/1999/xlink" content-type="family">Mysmenidae</named-content></kwd></kwd-group><mixed-citation publication-type="journal"><person-group><name><surname>Li</surname><given-names>Ya</given-names></name><name><surname>Lin</surname><given-names>Yucheng</given-names></name></person-group><article-title>Taxonomic review of the Asian <italic><tp:taxon-name><tp:taxon-name-part taxon-name-part-type="genus" reg="Trogloneta">Trogloneta</tp:taxon-name-part></tp:taxon-name></italic> species (<tp:taxon-name><tp:taxon-name-part taxon-name-part-type="order">Araneae</tp:taxon-name-part></tp:taxon-name>, <tp:taxon-name><tp:taxon-name-part taxon-name-part-type="family">Mysmenidae</tp:taxon-name-part></tp:taxon-name>)</article-title><source>Zookeys</source><day>15</day><month>1</month><year>2019</year><volume>2019</volume><issue>817</issue><fpage>41</fpage><lpage>60</lpage><pub-id pub-id-type="doi">10.3897/zookeys.817.30468</pub-id></mixed-citation></tp:treatment-meta><tp:nomenclature><tp:taxon-name>
            <tp:taxon-name-part taxon-name-part-type="genus" reg="Trogloneta">Trogloneta</tp:taxon-name-part>
            <tp:taxon-name-part taxon-name-part-type="species" reg="yunnanense">yunnanense</tp:taxon-name-part>
          </tp:taxon-name><tp:taxon-authority>(Song &amp; Zhu, 1994)</tp:taxon-authority><tp:taxon-status xmlns:xlink="http://www.w3.org/1999/xlink" xlink:type="simple">comb. n.</tp:taxon-status><xref ref-type="fig" rid="F9">Figures 9</xref><xref ref-type="fig" rid="F10">, 10</xref><xref ref-type="fig" rid="F11">, 11</xref><tp:nomenclature-citation-list><tp:nomenclature-citation><tp:taxon-name>
                <tp:taxon-name-part taxon-name-part-type="genus" reg="Pholcomma">Pholcomma</tp:taxon-name-part>
                <tp:taxon-name-part taxon-name-part-type="species" reg="yunnanense">yunnanense</tp:taxon-name-part>
              </tp:taxon-name><comment>Song &amp; Zhu, 1994: 38, fig. 4A–C; Song, Zhu &amp; Chen, 1999: 127, fig. 66A–B; Li &amp; Lin, 2016: 320.</comment></tp:nomenclature-citation><tp:nomenclature-citation><tp:taxon-name>
                <tp:taxon-name-part taxon-name-part-type="genus" reg="Trogloneta">Trogloneta</tp:taxon-name-part>
                <tp:taxon-name-part taxon-name-part-type="species" reg="denticocleari">denticocleari</tp:taxon-name-part>
              </tp:taxon-name><comment>Lin &amp; Li, 2008: 513, figs 16A–E, 17A–E. <bold>Syn. n.</bold></comment></tp:nomenclature-citation></tp:nomenclature-citation-list></tp:nomenclature><tp:treatment-sec sec-type="type material" id="SECID0EOEBG"><title>Type material.</title><p>Holotype ♀ (of <italic><tp:taxon-name><tp:taxon-name-part taxon-name-part-type="genus" reg="Pholcomma">Pholcomma</tp:taxon-name-part><tp:taxon-name-part taxon-name-part-type="species" reg="yunnanense">yunnanense</tp:taxon-name-part></tp:taxon-name></italic>) (<named-content xmlns:xlink="http://www.w3.org/1999/xlink" content-type="dwc:institutional_code" xlink:type="simple">IZCAS</named-content>) from CHINA: Yunnan Province, Gejiu City, Feixia Cave, 4-IV-1992, by hand, D. Song leg. Examined.</p></tp:treatment-sec><tp:treatment-sec sec-type="material" id="SECID0EEFBG"><title>Other material.</title><p>(Types of <italic><tp:taxon-name><tp:taxon-name-part taxon-name-part-type="genus" reg="Trogloneta">T.</tp:taxon-name-part><tp:taxon-name-part taxon-name-part-type="species" reg="denticocleari">denticocleari</tp:taxon-name-part></tp:taxon-name></italic>): Holotype ♂, and paratypes 6♂, 29♀ (<named-content xmlns:xlink="http://www.w3.org/1999/xlink" content-type="dwc:institutional_code" xlink:type="simple">IZCAS</named-content>) from CHINA: Yunnan Province, Kunming City, Panlong District, Xiaohe Town, Yanzidong Cave (<named-content xmlns:xlink="http://www.w3.org/1999/xlink" content-type="dwc:verbatimCoordinates" xlink:type="simple"><named-content content-type="geo-json" specific-use="{&#34;type&#34;:&#34;Point&#34;,&#34;coordinates&#34;:[102.807000,25.188000]}" id="NCID0E4FBG" xlink:type="simple">25°11.280'N, 102°48.420'E</named-content></named-content>; T. 9 °C; H. 90%; alt. 2,042 m), 4-IV-2007, Y, Lin and J. Liu leg.; 7♂, 11♀ (<named-content xmlns:xlink="http://www.w3.org/1999/xlink" content-type="dwc:institutional_code" xlink:type="simple">IZCAS</named-content>) from CHINA: Yunnan Province, Yiliang County, Jiuxiang Town, Baiyan Cave (<named-content xmlns:xlink="http://www.w3.org/1999/xlink" content-type="dwc:verbatimCoordinates" xlink:type="simple"><named-content content-type="geo-json" specific-use="{&#34;type&#34;:&#34;Point&#34;,&#34;coordinates&#34;:[103.401000,25.151000]}" id="NCID0EKGBG" xlink:type="simple">25°09.060'N, 103°24.060'E</named-content></named-content>; T. 12 °C; H. 90%; alt. 1,875 m), 9-IV-2007, Y. Lin and J. Liu leg.; 5♂, 7♀ (<named-content xmlns:xlink="http://www.w3.org/1999/xlink" content-type="dwc:institutional_code" xlink:type="simple">IZCAS</named-content>) from CHINA: Guizhou Province, Dafang County, Yangchangba Town, Longdong Village, Qianxudong Cave (<named-content xmlns:xlink="http://www.w3.org/1999/xlink" content-type="dwc:verbatimCoordinates" xlink:type="simple"><named-content content-type="geo-json" specific-use="{&#34;type&#34;:&#34;Point&#34;,&#34;coordinates&#34;:[105.671000,27.099000]}" id="NCID0EXGBG" xlink:type="simple">27°05.940'N, 105°40.260'E</named-content></named-content>; T. 15 °C; H. 95%; alt. 1,486±14 m), 17-V-2004, Y. Tong and Y. Lin leg.; 2♂, 8♀ (<named-content xmlns:xlink="http://www.w3.org/1999/xlink" content-type="dwc:institutional_code" xlink:type="simple">IZCAS</named-content>) from CHINA: Guizhou Province, Dafang County, Wen’ge Town, Sanhe Village, Yelaodadong Cave (<named-content xmlns:xlink="http://www.w3.org/1999/xlink" content-type="dwc:verbatimCoordinates" xlink:type="simple"><named-content content-type="geo-json" specific-use="{&#34;type&#34;:&#34;Point&#34;,&#34;coordinates&#34;:[105.471000,27.182000]}" id="NCID0EEHBG" xlink:type="simple">27°10.920'N, 105°28.260'E</named-content></named-content>; T. 10 °C; H. 90%; alt. 1,438 m), 3-V-2007, Y. Lin and J. Liu leg.; 4♂, 5♀ (<named-content xmlns:xlink="http://www.w3.org/1999/xlink" content-type="dwc:institutional_code" xlink:type="simple">IZCAS</named-content>) from CHINA: Guizhou Province, Panxian County, Zhudong Town, Shilipin Village, Shilidadong Cave (<named-content xmlns:xlink="http://www.w3.org/1999/xlink" content-type="dwc:verbatimCoordinates" xlink:type="simple"><named-content content-type="geo-json" specific-use="{&#34;type&#34;:&#34;Point&#34;,&#34;coordinates&#34;:[104.750000,25.626000]}" id="NCID0ERHBG" xlink:type="simple">25°37.560'N, 104°45.000'E</named-content></named-content>; T. 13 °C; H. 80%; alt. 1,680 m), 15-IV-2007, Y. Lin and J. Liu leg.</p></tp:treatment-sec><tp:treatment-sec sec-type="material" id="SECID0EWHBG"><title>Supplementary material.</title><p>2♂, 18♀ (<named-content xmlns:xlink="http://www.w3.org/1999/xlink" content-type="dwc:institutional_code" xlink:type="simple">NHMSU</named-content>) from CHINA: Yunnan Province, Chuxiong City, Wuning County, Cat street, Xianren Cave (<named-content xmlns:xlink="http://www.w3.org/1999/xlink" content-type="dwc:verbatimCoordinates" xlink:type="simple"><named-content content-type="geo-json" specific-use="{&#34;type&#34;:&#34;Point&#34;,&#34;coordinates&#34;:[102.173950,25.465517]}" id="NCID0EEIBG" xlink:type="simple">25°27.931'N, 102°10.437'E</named-content></named-content>; alt. 2,066 m), 18-IV-2010, C. Wang, Z. Zhao and L. Lin leg.; 3♂, 1♀ (<named-content xmlns:xlink="http://www.w3.org/1999/xlink" content-type="dwc:institutional_code" xlink:type="simple">NHMSU</named-content>) from CHINA: Guizhou Province, Zunyi City, Shenxi Town, Longjiang Village, Juzizu, Guanniu Cave (<named-content xmlns:xlink="http://www.w3.org/1999/xlink" content-type="dwc:verbatimCoordinates" xlink:type="simple"><named-content content-type="geo-json" specific-use="{&#34;type&#34;:&#34;Point&#34;,&#34;coordinates&#34;:[106.968183,27.612417]}" id="NCID0ERIBG" xlink:type="simple">27°36.745'N, 106°58.091'E</named-content></named-content>; alt. 814 m), 20-III-2011, Z. Chen and Z. Zha leg.</p></tp:treatment-sec><tp:treatment-sec sec-type="diagnosis" id="SECID0EWIBG"><title>Diagnosis.</title><p><italic><tp:taxon-name><tp:taxon-name-part taxon-name-part-type="genus" reg="Trogloneta">Trogloneta</tp:taxon-name-part><tp:taxon-name-part taxon-name-part-type="species" reg="yunnanense">yunnanense</tp:taxon-name-part></tp:taxon-name></italic> can be distinguished from those <italic><tp:taxon-name><tp:taxon-name-part taxon-name-part-type="genus" reg="Trogloneta">Trogloneta</tp:taxon-name-part></tp:taxon-name></italic> species with a pointed abdominal tubercle (<italic><tp:taxon-name><tp:taxon-name-part taxon-name-part-type="genus" reg="Trogloneta">T.</tp:taxon-name-part><tp:taxon-name-part taxon-name-part-type="species" reg="cantareira">cantareira</tp:taxon-name-part></tp:taxon-name></italic>, <italic><tp:taxon-name><tp:taxon-name-part taxon-name-part-type="genus" reg="Trogloneta">T.</tp:taxon-name-part><tp:taxon-name-part taxon-name-part-type="species" reg="cariacica">cariacica</tp:taxon-name-part></tp:taxon-name></italic>, and <italic><tp:taxon-name><tp:taxon-name-part taxon-name-part-type="genus" reg="Trogloneta">T.</tp:taxon-name-part><tp:taxon-name-part taxon-name-part-type="species" reg="mourai">mourai</tp:taxon-name-part></tp:taxon-name></italic> in <xref ref-type="bibr" rid="B1">Brescovit and Lopardo 2008</xref>: figs 1A–C, 2A, B, and 2J; and <italic><tp:taxon-name><tp:taxon-name-part taxon-name-part-type="genus" reg="Trogloneta">T.</tp:taxon-name-part><tp:taxon-name-part taxon-name-part-type="species" reg="speciosum">speciosum</tp:taxon-name-part></tp:taxon-name></italic> in Figure <xref ref-type="fig" rid="F2">2A, B, F, G</xref> and <italic><tp:taxon-name><tp:taxon-name-part taxon-name-part-type="genus" reg="Trogloneta">T.</tp:taxon-name-part><tp:taxon-name-part taxon-name-part-type="species" reg="yuensis">yuensis</tp:taxon-name-part></tp:taxon-name></italic> in Figure <xref ref-type="fig" rid="F6">6A, B, E, F</xref>) by the globular abdomen (Figure <xref ref-type="fig" rid="F9">9A–F</xref>). It differs from <italic><tp:taxon-name><tp:taxon-name-part taxon-name-part-type="genus" reg="Trogloneta">T.</tp:taxon-name-part><tp:taxon-name-part taxon-name-part-type="species" reg="canariensis">canariensis</tp:taxon-name-part></tp:taxon-name></italic> and <italic><tp:taxon-name><tp:taxon-name-part taxon-name-part-type="genus" reg="Trogloneta">T.</tp:taxon-name-part><tp:taxon-name-part taxon-name-part-type="species" reg="madeirensis">madeirensis</tp:taxon-name-part></tp:taxon-name></italic> (see <xref ref-type="bibr" rid="B17">Wunderlich 1987</xref>: figs 375–380, 382–387) by the long embolus, huge cymbial process, a recurved scape, and the unique broad epigynal plate (Figure <xref ref-type="fig" rid="F10">10A, B</xref>, <xref ref-type="fig" rid="F11">11A, B</xref>). It differs from the type species <italic><tp:taxon-name><tp:taxon-name-part taxon-name-part-type="genus" reg="Trogloneta">T.</tp:taxon-name-part><tp:taxon-name-part taxon-name-part-type="species" reg="granulum">granulum</tp:taxon-name-part></tp:taxon-name></italic> (see <xref ref-type="bibr" rid="B10">Lopardo and Hormiga 2015</xref>: figs 66A–E, 67A, 128F, 131E) and <italic><tp:taxon-name><tp:taxon-name-part taxon-name-part-type="genus" reg="Trogloneta">T.</tp:taxon-name-part><tp:taxon-name-part taxon-name-part-type="species" reg="paradoxa">paradoxa</tp:taxon-name-part></tp:taxon-name></italic> (see <xref ref-type="bibr" rid="B3">Gertsch 1960</xref>: figs 12, 15, 16) by a well-developed, spoon-shaped cymbial process and a protruded, pentagonal epigynal plate (Figs <xref ref-type="fig" rid="F10">10A, C, D</xref>, <xref ref-type="fig" rid="F11">11A, B</xref>). It differs from <italic><tp:taxon-name><tp:taxon-name-part taxon-name-part-type="genus" reg="Trogloneta">T.</tp:taxon-name-part><tp:taxon-name-part taxon-name-part-type="species" reg="uncata">uncata</tp:taxon-name-part></tp:taxon-name></italic> in Figure <xref ref-type="fig" rid="F5">5A–D</xref> by the long embolus with a straight, tapering distal end (Figure <xref ref-type="fig" rid="F10">10B</xref> vs. 5A, C) and a huge cymbial process (Figure <xref ref-type="fig" rid="F10">10A</xref> vs. 5A, D).</p><fig id="F9" position="float" orientation="portrait"><label>Figure 9.</label><caption><p><italic><tp:taxon-name><tp:taxon-name-part taxon-name-part-type="genus" reg="Trogloneta">Trogloneta</tp:taxon-name-part><tp:taxon-name-part taxon-name-part-type="species" reg="yunnanense">yunnanense</tp:taxon-name-part></tp:taxon-name></italic> (Song &amp; Zhu, 1994) comb. n., male habitus (<bold>A, B, E</bold>) and female habitus (<bold>C, D, F</bold>). <bold>A, C</bold> dorsal <bold>B, D</bold> ventral <bold>E, F</bold> lateral. Scale bars: 0.50 mm.</p></caption><graphic xmlns:xlink="http://www.w3.org/1999/xlink" xlink:href="zookeys-817-041-g009.jpg" position="float" orientation="portrait" xlink:type="simple" id="oo_256592.jpg"/></fig><fig id="F10" position="float" orientation="portrait"><label>Figure 10.</label><caption><p><italic><tp:taxon-name><tp:taxon-name-part taxon-name-part-type="genus" reg="Trogloneta">Trogloneta</tp:taxon-name-part><tp:taxon-name-part taxon-name-part-type="species" reg="yunnanense">yunnanense</tp:taxon-name-part></tp:taxon-name></italic> (Song &amp; Zhu, 1994) comb. n., male left palp (<bold>A–D</bold>). <bold>A</bold> prolateral <bold>B</bold> retrolateral <bold>C</bold> dorsal <bold>D</bold> ventral. Abbreviations: <abbrev xmlns:xlink="http://www.w3.org/1999/xlink" xlink:title="cymbium" id="ABBRID0ETQBG" xlink:type="simple">Cy</abbrev> cymbium; <abbrev xmlns:xlink="http://www.w3.org/1999/xlink" xlink:title="cymbial conductor" id="ABBRID0EXQBG" xlink:type="simple">CyC</abbrev> cymbial conductor; <abbrev xmlns:xlink="http://www.w3.org/1999/xlink" xlink:title="cymbial fold" id="ABBRID0E2QBG" xlink:type="simple">CyF</abbrev> cymbial fold; <abbrev xmlns:xlink="http://www.w3.org/1999/xlink" xlink:title="setae on cymbial fold" id="ABBRID0E6QBG" xlink:type="simple">CyFs</abbrev> setae on cymbial fold; <abbrev xmlns:xlink="http://www.w3.org/1999/xlink" xlink:title="cymbial process" id="ABBRID0EDRBG" xlink:type="simple">CyP</abbrev> cymbial process; E embolus; <abbrev xmlns:xlink="http://www.w3.org/1999/xlink" xlink:title="embolic tip" id="ABBRID0EHRBG" xlink:type="simple">Et</abbrev> embolic tip; <abbrev xmlns:xlink="http://www.w3.org/1999/xlink" xlink:title="tegular apophysis" id="ABBRID0ELRBG" xlink:type="simple">TA</abbrev> tegular apophysis; <abbrev xmlns:xlink="http://www.w3.org/1999/xlink" xlink:title="patella" id="ABBRID0EPRBG" xlink:type="simple">Pa</abbrev> patella; <abbrev xmlns:xlink="http://www.w3.org/1999/xlink" xlink:title="paracymbium" id="ABBRID0ETRBG" xlink:type="simple">PC</abbrev> paracymbium; <abbrev xmlns:xlink="http://www.w3.org/1999/xlink" xlink:title="spermatic duct" id="ABBRID0EXRBG" xlink:type="simple">SD</abbrev> spermatic duct; T tegulum; <abbrev xmlns:xlink="http://www.w3.org/1999/xlink" xlink:title="tibia" id="ABBRID0E2RBG" xlink:type="simple">Ti</abbrev> tibia. Scale bars: 0.20 mm.</p></caption><graphic xmlns:xlink="http://www.w3.org/1999/xlink" xlink:href="zookeys-817-041-g010.jpg" position="float" orientation="portrait" xlink:type="simple" id="oo_256593.jpg"/></fig><fig id="F11" position="float" orientation="portrait"><label>Figure 11.</label><caption><p><italic><tp:taxon-name><tp:taxon-name-part taxon-name-part-type="genus" reg="Trogloneta">Trogloneta</tp:taxon-name-part><tp:taxon-name-part taxon-name-part-type="species" reg="yunnanense">yunnanense</tp:taxon-name-part></tp:taxon-name></italic> (Song &amp; Zhu, 1994) comb. n., female epigyne (<bold>A, B</bold>) and vulva (<bold>C, D</bold>, lactic acid-treated). <bold>A, C</bold> ventral <bold>B</bold> lateral <bold>D</bold> dorsal. Abbreviations: <abbrev xmlns:xlink="http://www.w3.org/1999/xlink" xlink:title="accessory gland" id="ABBRID0EBTBG" xlink:type="simple">Acc</abbrev> accessory gland; <abbrev xmlns:xlink="http://www.w3.org/1999/xlink" xlink:title="atrium" id="ABBRID0EFTBG" xlink:type="simple">At</abbrev> atrium; <abbrev xmlns:xlink="http://www.w3.org/1999/xlink" xlink:title="copulatory ducts" id="ABBRID0EJTBG" xlink:type="simple">CD</abbrev> copulatory ducts; <abbrev xmlns:xlink="http://www.w3.org/1999/xlink" xlink:title="fertilisation ducts" id="ABBRID0ENTBG" xlink:type="simple">FD</abbrev> fertilization ducts; S spermathecae; <abbrev xmlns:xlink="http://www.w3.org/1999/xlink" xlink:title="scape" id="ABBRID0ERTBG" xlink:type="simple">Sp</abbrev> scape. Scale bars: 0.20 mm.</p></caption><graphic xmlns:xlink="http://www.w3.org/1999/xlink" xlink:href="zookeys-817-041-g011.jpg" position="float" orientation="portrait" xlink:type="simple" id="oo_256594.jpg"/></fig></tp:treatment-sec><tp:treatment-sec sec-type="Taxonomic justification" id="SECID0E1TBG"><title>Taxonomic justification.</title><p>The type material of <italic><tp:taxon-name><tp:taxon-name-part taxon-name-part-type="genus" reg="Pholcomma">Pholcomma</tp:taxon-name-part><tp:taxon-name-part taxon-name-part-type="species" reg="yunnanense">yunnanense</tp:taxon-name-part></tp:taxon-name></italic> has been examined as well as its related literatures in this study, the habitus features, the body size, the shape of protruded epigyne with an inflexed space, the broad epigynal plate, the configura<!--PageBreak--><!--PageBreak--><!--PageBreak--><!--PageBreak-->tion of vulva with a pair of far apart, globular spermathecae depicted in the type and original illustrations (<xref ref-type="bibr" rid="B13">Song and Zhu 1994</xref>: figs 4A–C) leave little doubt that the identification is correct. The original illustrations of epigyne and vulva of <italic><tp:taxon-name><tp:taxon-name-part taxon-name-part-type="genus" reg="Pholcomma">Pholcomma</tp:taxon-name-part><tp:taxon-name-part taxon-name-part-type="species" reg="yunnanense">yunnanense</tp:taxon-name-part></tp:taxon-name></italic> by <xref ref-type="bibr" rid="B13">Song and Zhu (1994)</xref> are rather simple and show some differences in comparison with those of <italic><tp:taxon-name><tp:taxon-name-part taxon-name-part-type="genus" reg="Trogloneta">Trogloneta</tp:taxon-name-part><tp:taxon-name-part taxon-name-part-type="species" reg="denticocleari">denticocleari</tp:taxon-name-part></tp:taxon-name></italic> (Lin &amp; Li, 2008: fig. 17A, D–E), but we have examined the type of <italic><tp:taxon-name><tp:taxon-name-part taxon-name-part-type="genus" reg="Pholcomma">Pholcomma</tp:taxon-name-part><tp:taxon-name-part taxon-name-part-type="species" reg="yunnanense">yunnanense</tp:taxon-name-part></tp:taxon-name></italic> and the plentiful specimens of <italic><tp:taxon-name><tp:taxon-name-part taxon-name-part-type="genus" reg="Trogloneta">Trogloneta</tp:taxon-name-part><tp:taxon-name-part taxon-name-part-type="species" reg="denticocleari">denticocleari</tp:taxon-name-part></tp:taxon-name></italic>. Therefore, we consider these subtle differences as being intraspecific variation. To further confirm our judgments using DNA barcoding, a survey at the type locality was specially conducted in August 2018. Unfortunately, the habitat of type locality had become so dry that no samples were obtained. Nevertheless, there are valid reasons to think they are synonyms and <italic><tp:taxon-name><tp:taxon-name-part taxon-name-part-type="genus" reg="Trogloneta">T.</tp:taxon-name-part><tp:taxon-name-part taxon-name-part-type="species" reg="yunnanense">yunnanense</tp:taxon-name-part></tp:taxon-name></italic> (Song &amp; Zhu, 1994), comb. n. is proposed and transferred from the genus <italic><tp:taxon-name><tp:taxon-name-part taxon-name-part-type="genus" reg="Pholcomma">Pholcomma</tp:taxon-name-part></tp:taxon-name></italic> of <tp:taxon-name><tp:taxon-name-part taxon-name-part-type="family">Theridiidae</tp:taxon-name-part></tp:taxon-name>, as well as <italic><tp:taxon-name><tp:taxon-name-part taxon-name-part-type="genus" reg="Trogloneta">T.</tp:taxon-name-part><tp:taxon-name-part taxon-name-part-type="species" reg="denticocleari">denticocleari</tp:taxon-name-part></tp:taxon-name></italic> proposed as a new synonym.</p></tp:treatment-sec><tp:treatment-sec sec-type="distribution" id="SECID0EGXBG"><title>Distribution.</title><p>China (Guizhou, Yunnan).</p></tp:treatment-sec><tp:treatment-sec><!--Section generated to contain objects referenced in tp:taxon-treatment.--><fig id="F2" position="float" orientation="portrait"><label>Figure 2.</label><caption><p><italic><tp:taxon-name><tp:taxon-name-part taxon-name-part-type="genus" reg="Trogloneta">Trogloneta</tp:taxon-name-part><tp:taxon-name-part taxon-name-part-type="species" reg="speciosum">speciosum</tp:taxon-name-part></tp:taxon-name></italic> Lin &amp; Li, 2008, male (<bold>A–E</bold>) and female (<bold>F–G</bold>). <bold>A, B</bold> Habitus <bold>C</bold> Prosoma (appendages omitted) <bold>D</bold> Chelicerae <bold>E</bold> Leg I <bold>F, G</bold> Habitus. <bold>A, F</bold> dorsal <bold>B, G</bold> lateral <bold>C</bold> ventral <bold>D</bold> posterior <bold>E</bold> prolateral. Scale bars: 0.50 mm (<bold>A–D, F, G)</bold>; 0.20 mm (<bold>E)</bold>.</p></caption><graphic xmlns:xlink="http://www.w3.org/1999/xlink" xlink:href="zookeys-817-041-g002.jpg" position="float" orientation="portrait" xlink:type="simple" id="oo_256585.jpg"/></fig><fig id="F6" position="float" orientation="portrait"><label>Figure 6.</label><caption><p><italic><tp:taxon-name><tp:taxon-name-part taxon-name-part-type="genus" reg="Trogloneta">Trogloneta</tp:taxon-name-part><tp:taxon-name-part taxon-name-part-type="species" reg="yuensis">yuensis</tp:taxon-name-part></tp:taxon-name></italic> Lin &amp; Li, 2013, male habitus (<bold>A, C, E</bold>) and female habitus (<bold>B, D, F</bold>). <bold>A, B</bold> dorsal <bold>C–D</bold> ventral <bold>E–F</bold> lateral. Scale bars: 0.50 mm.</p></caption><graphic xmlns:xlink="http://www.w3.org/1999/xlink" xlink:href="zookeys-817-041-g006.jpg" position="float" orientation="portrait" xlink:type="simple" id="oo_256589.jpg"/></fig><fig id="F5" position="float" orientation="portrait"><label>Figure 5.</label><caption><p><italic><tp:taxon-name><tp:taxon-name-part taxon-name-part-type="genus" reg="Trogloneta">Trogloneta</tp:taxon-name-part><tp:taxon-name-part taxon-name-part-type="species" reg="uncata">uncata</tp:taxon-name-part></tp:taxon-name></italic> Lin &amp; Li, 2013, male left pale (<bold>A–D</bold>). <bold>A</bold> prolateral <bold>B</bold> retrolateral <bold>C</bold> apical <bold>D</bold> ventral. Abbreviations: <abbrev xmlns:xlink="http://www.w3.org/1999/xlink" xlink:title="apical apophysis" id="ABBRID0E6PAG" xlink:type="simple">AA</abbrev> apical apophysis; <abbrev xmlns:xlink="http://www.w3.org/1999/xlink" xlink:title="apical lobe" id="ABBRID0EDQAG" xlink:type="simple">AL</abbrev> apical lobe; <abbrev xmlns:xlink="http://www.w3.org/1999/xlink" xlink:title="cymbium" id="ABBRID0EHQAG" xlink:type="simple">Cy</abbrev> cymbium; <abbrev xmlns:xlink="http://www.w3.org/1999/xlink" xlink:title="cymbial conductor" id="ABBRID0ELQAG" xlink:type="simple">CyC</abbrev> cymbial conductor; <abbrev xmlns:xlink="http://www.w3.org/1999/xlink" xlink:title="setae on cymbial fold" id="ABBRID0EPQAG" xlink:type="simple">CyFs</abbrev> setae on cymbial fold; <abbrev xmlns:xlink="http://www.w3.org/1999/xlink" xlink:title="cymbial process" id="ABBRID0ETQAG" xlink:type="simple">CyP</abbrev> cymbial process; E embolus; <abbrev xmlns:xlink="http://www.w3.org/1999/xlink" xlink:title="tegular apophysis" id="ABBRID0EXQAG" xlink:type="simple">TA</abbrev> tegular apophysis; <abbrev xmlns:xlink="http://www.w3.org/1999/xlink" xlink:title="paracymbium" id="ABBRID0E2QAG" xlink:type="simple">PC</abbrev> paracymbium; <abbrev xmlns:xlink="http://www.w3.org/1999/xlink" xlink:title="spermatic duct" id="ABBRID0E6QAG" xlink:type="simple">SD</abbrev> spermatic duct; <abbrev xmlns:xlink="http://www.w3.org/1999/xlink" xlink:title="subtegulum" id="ABBRID0EDRAG" xlink:type="simple">St</abbrev> subtegulum; T tegulum; <abbrev xmlns:xlink="http://www.w3.org/1999/xlink" xlink:title="tibia" id="ABBRID0EHRAG" xlink:type="simple">Ti</abbrev> tibia. Scale bars: 0.10 mm.</p></caption><graphic xmlns:xlink="http://www.w3.org/1999/xlink" xlink:href="zookeys-817-041-g005.jpg" position="float" orientation="portrait" xlink:type="simple" id="oo_256588.jpg"/></fig></tp:treatment-sec><ref-list><ref id="B1"><mixed-citation xmlns:xlink="http://www.w3.org/1999/xlink" xlink:type="simple"><person-group><name name-style="western"><surname>Brescovit</surname><given-names>AD</given-names></name><name name-style="western"><surname>Lopardo</surname><given-names>L</given-names></name></person-group> (<year>2008</year>) <article-title>The first record on the spider genus <italic><tp:taxon-name><tp:taxon-name-part taxon-name-part-type="genus">Trogloneta</tp:taxon-name-part></tp:taxon-name></italic> Simon in the southern hemisphere (<tp:taxon-name><tp:taxon-name-part taxon-name-part-type="order">Araneae</tp:taxon-name-part></tp:taxon-name>, <tp:taxon-name><tp:taxon-name-part taxon-name-part-type="family">Mysmenidae</tp:taxon-name-part></tp:taxon-name>), with descriptions of three new species from Brazil and remarks on the morphology.</article-title><source>Acta Zoologica, Stockholm</source><volume>89</volume>: <fpage>93</fpage>–<lpage>106</lpage>. <ext-link xlink:type="simple" ext-link-type="doi" xlink:href="10.1111/j.1463-6395.2007.00296.x">https://doi.org/10.1111/j.1463-6395.2007.00296.x</ext-link></mixed-citation></ref><ref id="B17"><mixed-citation xmlns:xlink="http://www.w3.org/1999/xlink" xlink:type="simple"><person-group><name name-style="western"><surname>Wunderlich</surname><given-names>J</given-names></name></person-group> (<year>1987</year>) <source>Die Spinnen der Kanarischen Inseln und Madeiras: Adaptive Radiation, Biogeographie, Revisionen und Neubeschreibungen.</source><publisher-name>Triops</publisher-name>, <publisher-loc>Langen</publisher-loc>, <size units="page">435 pp</size>.</mixed-citation></ref><ref id="B10"><mixed-citation xmlns:xlink="http://www.w3.org/1999/xlink" xlink:type="simple"><person-group><name name-style="western"><surname>Lopardo</surname><given-names>L</given-names></name><name name-style="western"><surname>Hormiga</surname><given-names>G</given-names></name></person-group> (<year>2015</year>) <article-title>Out of the twilight zone: phylogeny and evolutionary morphology of the orb-weaving spider family <tp:taxon-name><tp:taxon-name-part taxon-name-part-type="family">Mysmenidae</tp:taxon-name-part></tp:taxon-name>, with a focus on spinneret spigot morphology in symphytognathoids (<tp:taxon-name><tp:taxon-name-part taxon-name-part-type="order">Araneae</tp:taxon-name-part></tp:taxon-name>, <tp:taxon-name><tp:taxon-name-part taxon-name-part-type="superfamily">Araneoidea</tp:taxon-name-part></tp:taxon-name>).</article-title><source>Zoological Journal of the Linnean Society</source><volume>173</volume>(<issue>3</issue>): <fpage>527</fpage>–<lpage>786</lpage>. <ext-link xlink:type="simple" ext-link-type="doi" xlink:href="10.1111/zoj.12199">https://doi.org/10.1111/zoj.12199</ext-link></mixed-citation></ref><ref id="B3"><mixed-citation xmlns:xlink="http://www.w3.org/1999/xlink" xlink:type="simple"><person-group><name name-style="western"><surname>Gertsch</surname><given-names>WJ</given-names></name></person-group> (<year>1960</year>) <article-title>Descriptions of American spiders of the family <tp:taxon-name><tp:taxon-name-part taxon-name-part-type="family">Symphytognathidae</tp:taxon-name-part></tp:taxon-name>.</article-title><source>American Museum Novitates</source><volume>1981</volume>: <fpage>1</fpage>–<lpage>40</lpage>.</mixed-citation></ref><ref id="B13"><mixed-citation xmlns:xlink="http://www.w3.org/1999/xlink" xlink:type="simple"><person-group><name name-style="western"><surname>Song</surname><given-names>D</given-names></name><name name-style="western"><surname>Zhu</surname><given-names>M</given-names></name></person-group> (<year>1994</year>) <article-title>On some species of cave arachnids of China.</article-title> In: <person-group><name name-style="western"><surname>Chen</surname><given-names>YY</given-names></name></person-group> (<role>Ed.</role>) <issue-title>Sixtieth Anniversary of the Founding of China Zoological Society: Memorial Volume Dedicated to the Hundredth Anniversary of the Birthday of the Late Prof.</issue-title><source>Sisan Chen (Z. Chen). China Science and Technology Press, Beijing</source>, <fpage>35</fpage>–<lpage>46</lpage>.</mixed-citation></ref></ref-list></tp:taxon-treatment>
